# Supplementary material for: Prior Knowledge for Predictive Modeling: The Case of Acute Aquatic Toxicity
Source: J Chem Inf Model. 2022 Aug 23;62(17):4018–31. doi: 10.1021/acs.jcim.1c01079 (PMC9472271; doi:10.1021/acs.jcim.1c01079)
Supplement: Supplementary file 2 — ci1c01079_si_002.xls [file ci1c01079_si_002.xls]

## Sheet: Dataset
Smile	CAS	T(mg/l)
CCCCCC(C)CC(C)CCC	17312-82-2	0.015
OCCOCCOCCOCCOCCOCCOCCOCCOCCOCCOCCOCCOCCOCCOCCOCCO	6812-36-8	291000000.000
OCC(CO)OC(C)C	17226-43-6	1121.005
CCCCCCNC	35161-70-7	1.463
CN(C)C(C)(C)C	918-02-5	3.633
CCCCCC(C)(O)CCC	23418-38-4	2.951
NCCCOCCOCCCN	2997-01-5	133.339
CCCCCCCCCCCCNC	7311-30-0	0.079
CCCCCCCCCCCCCCCCCCN(CC(C)O)CC(C)O	28137-64-6	0.005
OCCN(CCO)C(CO)(CO)CO	6976-37-0	1101.518
OCCCCOC(C)C	31600-69-8	387.199
CCCCCCCCCCCCCCCCOCCCNCCCN	66054-26-0	0.019
OC(COC(C)C)COC(C)C	13021-54-0	1139.130
CCCN(CCO)CCO	6735-35-9	50.869
NCCCNOCC	71672-76-9	20.489
CCCCCCCCCCOCC(O)CN(CCO)CCO	66354-57-2	9.114
CCN(CC)CCNCCN(CC)CC	123-12-6	9.959
CNCCNC	110-70-3	37.061
CCCOC(OCCC)N(C)C	6006-65-1	5.928
CCOCCN(C)CCCN(C)C	94005-95-5	20.893
CCCCCCCCCCCCCCCC(OCC)OCC	761-60-4	0.002
CCCC(C)(CC)OC	74630-91-4	10.391
OCOCCOCCOCCO	100208-37-5	377000.000
COCCOCCOC(C)(C)C	52788-79-1	627.346
CCOCOCOCC	5648-29-3	930.269
OCCCO	504-63-2	5355.326
CCNC(C)(C)C(C)(C)C	33326-87-3	0.743
CCOC(OCC)(OCC)OCC	78-09-1	112.997
OCC(C)NC(C)CO	2294-46-4	70.199
CCCCCCCCCCCCCCCCCCNCC(O)CO	28900-95-0	0.028
COCCNCCOC	111-95-5	58.340
OCC(O)C(O)CO	149-32-6	118000.000
CC(O)CN	78-96-6	57.467
CCCCCN(CCCCC)CCN(CCCCC)CCCCC	102-80-7	0.006
NCCCC(C)C(C)C(C)N	25620-58-0	4.500
NCCNCCN(CCN)CCN	31295-46-2	1984.060
OCCNC(C)(C)C(C)(C)CC(C)(C)C	68609-15-4	0.706
CCCCOCCOCCOCCOCCOCCO	1786-94-3	14844.394
CCCCCC(O)CC	589-98-0	14.316
CCOC(OCC)C(C)C	1741-41-9	51.343
CCOCC(O)CO	1874-62-0	7667.401
CN(C(C)C)C(C)C	10342-97-9	2.419
OCCOCCOCCOCCOCCOCCCCOCCOCCOCCOCCOCCO	61886-16-6	2570000.000
NCCCOCC(C)CC(C)CC(C)C	70660-60-5	0.470
CCCCCCCCCCCCCCCOCCO	70709-94-3	0.069
CCC(CC(C)(C)C)CC(C)(C)C	62108-31-0	0.020
CCCCC(C)CCCC(C)(C)C	62237-97-2	0.016
CCC(C)(C)C	75-83-2	4.107
CCCCCCC(C)(C)CO	2370-14-1	2.951
CC(C)CCCC(C)(C)O	13254-34-7	7.767
CC(C)CCCC(C)(C)C	1190-83-6	0.194
CCC(C)(C)O	75-85-4	165.484
CCC(C)(C)N	594-39-8	3.897
OCC(CCC(C)CC(C)(C)C)C(C)CC(C)(C)C	36400-98-3	0.006
CCCCCCCCCCCCCCCCCC(O)CO	39516-65-9	0.009
OCCOC(CCC)(CCC)CCC	70709-97-6	6.317
OCC(C)CN(C)C	33622-41-2	22.626
CNCC(CC)NC	63732-18-3	16.740
CCCCC(CN)CCC	63765-93-5	0.605
CCCCC(CC)C(O)C(O)CCC	22607-12-1	5.346
CCOC(CCCCCC(C)C)OCC	67923-83-5	0.755
OCCCCC(C)C(C)C	60564-78-5	7.238
COC(OC)CN(C)C	38711-20-5	48.874
CCCCN(CCCCCCN(CCCC)CCCC)CCCC	27090-63-7	0.006
OCCOCC(C)(C)C(OCCO)C(C)C	68966-71-2	745.598
OCC(O)C(O)C(O)CO	87-99-0	345000.000
COC(C)OC	534-15-6	1103.266
CCCCCCCCCCN(C)CCCCCCCC	22020-14-0	0.003
OCOCC(C)C	3085-36-7	1929.875
CCCCCCOC(OCC)COCC(OCC)OCCCCCC	63918-91-2	0.916
CNCC(O)C(O)C(O)C(O)CO	6284-40-8	1489.018
CC(O)CN(CCN(CC(C)O)CC(C)O)CC(C)O	102-60-3	636.926
CNCCNCCN	34066-95-0	156.384
CCCCC(N)CC	28292-42-4	1.548
OCC(C)OCC(C)OCC(C)OC	10213-77-1	5614.476
CCCC(CO)(CO)CN(C)C	25451-07-4	21.692
CC(CC(C)(C)C(C)(C)C)C(C)(C)C	7225-67-4	0.010
OCCCCCCCCCCC(C)C	27458-92-0	0.219
CCCCCCCCC(C)(C)CO	2370-15-2	0.549
CCCCCCCCC(C)(C)CC	17312-65-1	0.014
OCC(C)OCC(C)O	106-62-7	8284.125
CCCCCCCCCCC(OCCOCCOCCOCCOCCO)CN(CCO)CCO	129870-86-6	29.721
CCCCC(C)CC	589-81-1	0.802
CCCCCCCCCCCCOCCOCCOCCOCCOCCOCCOCCO	3055-97-8	43.644
CCCCC(C)CO	624-22-6	32.130
OCOCOCCOCCOCCOCO	100208-40-0	3460000.000
OCCC(C)(O)C(C)(N)O	6338-55-2	204.309
CCCCCCOCCCC(C)CC	74421-20-8	0.148
CC(C)CC(C)CC(O)CC(C)C	123-17-1	0.774
CCCCCCCCCCCCCCCCCCO	112-92-5	0.003
CCCCCCCCCCCCCCCCCCN	124-30-1	0.004
OCC(CO)(CO)CO	115-77-5	69961.102
COCCCCCCCCCCCCC(C)CCC	51166-34-8	0.002
CCCCCC(C)(CO)CO	25462-46-8	54.869
CCCCCCCCN(CCO)CCO	15520-05-5	4.156
OCC(C)CO	2163-42-0	2894.834
CCCCCC(C)(C)CC	4110-44-5	0.169
NCCCCCCCCCCC(C)C	35723-81-0	0.083
COC(C)(OC)C(C)O	2371-17-7	223.905
CCC(C)C(CC)(CO)CO	25450-89-9	62.991
CCCCCCCCCCCCCCCCCCCO	1454-84-8	0.001
OCCNCCN(CCN)CCO	39701-29-6	1223.674
OCCOC(CN(C)C)CN(C)C	93940-10-4	230.878
CCCCCCOCC(O)OC(C)COCC(C)OC(O)COCCCCCC	73179-35-8	168.657
CCOC(C)(OCC)OCC	78-39-7	22.641
OCC(C)OC(C)C	3944-37-4	999.463
COCCOCCOCCOCCOCCOCCO	23601-40-3	398000.000
CCC(C)CC(C)(C)CC	7154-80-5	0.194
CCCCCCCCCCOCCO	23238-40-6	5.127
NCCCCCCNCCCCCCN	143-23-7	4.851
COCOC(C)(C)C	24209-75-4	245.396
CCCNCCCN	23764-31-0	14.901
OCCCCC(O)CO	106-69-4	10668.943
CCCCOC(CC)(OCCCC)OCCCC	62042-45-9	0.057
CCCCC(C)(CCC)CCCC	17312-75-3	0.014
CCCNCCCC	20193-21-9	1.463
CCCCCCCCCCCCCCCCCCOCCCN(C)C	17517-01-0	0.001
CC(C)C(C)(C)C(C)C	16747-38-9	0.506
CC(C)CCCCCNCCCCCC(C)C	74356-29-9	0.020
OCC(O)CNCC(O)CO	40509-16-8	2751.068
CCCCC(CC)CCC(O)CCC(CC)CC	123-24-0	0.009
CCCCC(O)CCCC	623-93-8	6.304
CCCCCC(O)CCCCC	23708-56-7	1.190
CC(C)CC(OCC(C)C)OCC(C)C	13439-98-0	0.994
CCCC(C)(CC)NC	63798-17-4	1.048
CCCC(C)CCCCC(C)(C)C	62237-99-4	0.016
CCC(O)CCC(CC)CC	19781-27-2	3.157
CCCCCCCCCC(O)CCCCC	6836-40-4	0.039
CCC(N)CC	616-24-0	3.728
OCC(C)(CO)C(C)(C)C	25462-45-7	155.154
CCCC(C)(O)CC	597-96-6	34.481
CCCCCC(OCCCC)OCCCC	93892-07-0	0.278
OCNC(C)(C)CO	52299-20-4	107.404
CCC(N)CO	96-20-8	38.228
COCC(C)OCC(C)OCC(C)OCC(C)OCC(C)OCC(O)CC	72187-25-8	1905.170
CCC(C)C(C)(CO)CO	813-60-5	144.574
CCN(C(C)C)C(C)C	7087-68-5	1.521
CCCCCCCCC(C)C(C)C	17312-77-5	0.015
CCNCCCNCC	10061-68-4	9.643
NCCCNCCCN	56-18-8	95.279
OCCC(O)CC(O)CC(O)CC(O)CC(O)CC(O)CC(O)CC(O)CC(O)CC(C)O	9002-89-5	189000000.000
CCCC(O)CCCCCC(C)N(CCO)CCO	68413-34-3	6.201
CC(C)(N)CCC(C)(C)N	23578-35-0	7.331
CCCCC(CCC)CCCC	998-35-6	0.030
CCCCCCCCCCCC(OCC)OCC	53405-98-4	0.049
CCN(CC)CCCC(C)N	140-80-7	5.422
CCN(CC)CCCC(C)O	5412-69-1	5.416
NCC(O)CN(CC)CC	6322-01-6	89.614
CNCCNCC	111-37-5	24.079
NCC(C)(C)CN(C)C	53369-71-4	14.841
CCCCCCCCCCCCCCCCN(C)C	112-69-6	0.006
CCCCC(C)CCC	2216-34-4	0.358
CCCCC(C)CCO	111767-94-3	14.316
OCCCNCCCO	67952-30-1	59.031
CCCCCCCCC(CO)CCCCCCCC	45235-48-1	0.003
CCCCCCOC(C)C	18636-65-2	4.264
CCCCCNCCCCC	2050-92-2	0.352
CNCC(C)C	625-43-4	3.840
CNCCCN	6291-84-5	35.976
CNCC(C)O	16667-45-1	39.381
CCC(C)CC(C)N	105-41-9	1.688
NCCOCCOCCOCCN	929-75-9	639.654
NCCOCCOCCOCCO	86770-74-3	638.248
CCOC(C)(C)C	637-92-3	51.579
CCCCCCOCC(C)OCC(C)OCC(C)O	55546-22-0	74.724
CC(C)OCCOC(C)C	3944-35-2	132.210
CCCCNCCNCCCC	4013-95-0	2.247
OCC(C)OCC(C)OC	13588-28-8	5278.497
CN(C)CCN(C)C	110-18-9	29.695
CCCCCCCCCCCCCCNCCO	25737-87-5	0.100
CCCCCCCCCCCCOCCOCCOCCO	3055-94-5	3.576
OCCCC(O)CO	14697-46-2	24030.176
COCCCNCCCN	68123-10-4	46.227
CCCCC(C)CCCC	15869-85-9	0.158
CCCCC(C)CCCO	38514-03-3	6.304
CCCCCC(C)CCC(C)CC	17301-28-9	0.015
CCC(C)CCCCC(C)(C)CC	62338-16-3	0.016
CCC(C)OC(C)CC	6863-58-7	11.116
OC(COCC(C)C)COCC(C)C	53146-47-7	208.708
NCCCCCCCCCCCCCOCC	68155-33-9	0.129
CCCCCCOC	4747-07-3	18.929
COCC(O)COC	623-69-8	23583.049
CCCCCCON	4665-68-3	1.952
OCC(C)N(C)C	15521-18-3	35.534
CCCCC(CCCC)CCCC	17312-63-9	0.013
CCCC(O)C(C)C	617-29-8	36.886
CCCCOC(C)C	1860-27-1	21.731
COCC(O)CC	53778-73-7	1929.875
CCCC(O)C(C)N	13325-11-6	17.221
CC(C)CCCCCCC(C)(C)C	62238-00-0	0.016
CCCCCCOCCCCO	4541-13-3	27.940
CCCC(C)COCC(C)OCC(C)OCC(C)O	125328-90-7	85.786
OCCOCCOCCOCCOCCOCCN(CCCCCCCCCCCC)CCOCCOCCOCCOCCO	125328-31-6	23.237
CCCOC(C)C	627-08-7	48.062
CNC(C)CCCC(C)(C)OC	63765-91-3	2.118
CCCCCCCCCCCCOC	3482-63-1	0.129
CCCCCCCCN(CCCOCC)CCCOCC	68442-23-9	0.177
NCC(C)NCC(C)N	44816-77-5	113.304
COCCOCCOCCN(CC)CC	74685-44-2	32.519
CCC(C)(O)CCCC(C)CCCC(C)C	7278-65-1	0.056
CN(CCN(C)CCN(C)C)CCN(C)C	3083-10-1	120.208
CC(C)CCCC(C)O	4730-22-7	16.435
CC(C)CCCC(C)N	543-82-8	1.062
CCCCC(O)CCCCC(C)NCCN	68413-38-7	3.434
COC(OC)CC(C)CCCC(C)(C)O	141-92-4	36.955
OCC(C)(N)CO	115-69-5	71.598
OCCCCCCCCCCCCCCCCCC(C)C	52655-10-4	0.001
CCCCCCCCCCOCC(OC)OC	68480-20-6	3.152
CCCCC(CC)CCCC(C)C	62108-21-8	0.015
CCCCC(OC)OC	26450-58-8	101.700
OCCCCCC(C)C	1653-40-3	14.316
CCCCC(CN)CCCC	63765-92-4	0.372
OCCOCCOCCOCCOCCOC(C)C(C)C(C)C(C)CC	61827-42-7	130.930
CCCCCC(C)(C)O	625-25-2	15.363
CCCCCOC	628-80-8	41.864
CCCCCCCCCCCC(C)CCC	2801-87-8	0.001
CCCCCCCCCCCCCCOCC	68154-96-1	0.010
CCCCCCCCCCCCCCCOCCOCCO	56049-80-0	0.133
OC(O)CCCC(O)O	51052-02-9	16656.367
CCCCCCCCCCCCCCCCCCC(O)CO	39825-93-9	0.004
OCCNNCCO	2488-95-1	13.514
CCCCCON	5963-74-6	3.066
CCC(C)C(C)(C)C	564-02-3	0.988
OCCCCCCO	629-11-8	522.621
CCCCC(CC)COCC(CC)CCCC	10143-60-9	0.013
CCC(C)C(C)(C)O	4911-70-0	39.585
CCCC(O)C(C)CC	1838-73-9	16.435
CCCCCN(CCCCC)CCCCC	621-77-2	0.039
CC(C)CCCC(C)C(C)O	15340-96-2	3.625
CCC(C)(O)CC	77-74-7	76.260
CCC(C)(O)CO	41051-72-3	1427.341
CCC(C)(O)CN	51411-49-5	25.924
NCCCNCCCNCCCN	4605-14-5	140.476
CCCCCCCCC(C)CCC(C)C	56292-66-1	0.003
CCNCCCCCCNCC	13093-05-5	2.247
NCCCN	109-76-2	52.389
NCCCO	156-87-6	52.698
COC(C)COCC(C)O	13429-07-7	5278.497
OCCO	107-21-1	10987.236
COC(N(C)C)N(C)C	1186-70-5	84.789
COC(C)(OC)OC	1445-45-0	266.844
CCCCCCCCC(C)CCC	6117-97-1	0.013
COCCOCCOCC(C)O	29171-01-5	23286.102
CCCCCCCCCCCCCCOCCOCCOCCOCCOCCOCCOCCOCCOCCOCCOCCOCCO	94159-75-8	136.314
CCCCCCC(C)CCC	2847-72-5	0.069
NCCCOCC(CCCC)CCCC	70851-38-6	0.395
CCCCCCCCCCCCCCC(C)O	14852-31-4	0.017
CCC(O)CCCCC(CC)OC	30571-74-5	15.818
CC(C)CC(C)(C)C	540-84-1	0.988
CCCCCCCC(O)CCCCC	5770-03-6	0.219
OCCOCCOCCOCC(C)C	29681-20-7	4259.919
CCCC(C)NC(C)CCC	27094-65-1	0.418
CCCCC(C)(O)CCCC	33933-78-7	2.951
CCCCC(C)C(C)CCC	17302-23-7	0.079
CCCCCCCCNCCNCCNCCCCCCCC	57413-95-3	0.076
CCCCCCCCCCCCCCOCCOCCOCCOCCOCCOCCO	5157-04-0	3.987
OCCOCCOCCO	112-27-6	74519.680
CCCCCCC(C)N	693-16-3	0.974
CN(C)CCCNCCCN(C)C	6711-48-4	27.567
CCCCCCCCCCCCCCCCCCNCCCN	4253-76-3	0.004
CCCC	106-97-8	14.224
CCCCCC(C)CC(C)C(C)C	62238-11-3	0.017
OCC(C(C)O)C(C)O	921-20-0	2149.460
COCCOCCOCCOCCOCCOCCOCCOCCOCCOC(C)C	100258-41-1	145000.000
CCCO	71-23-8	579.345
CCCN	107-10-8	7.378
OCC(CO)(COCC(CO)(CO)CO)COCC(CO)(CO)CO	78-24-0	29600000.000
CCCCCCCCCCCCCCCCOCCCN	4673-33-0	0.016
CCC(C)(C)OC	994-05-8	51.579
CCCCC(N)O	5343-35-1	24.801
CCCCCCC(O)CCO	23433-07-0	51.128
CCCCC(CC)C(C)C	14676-29-0	0.181
CCCCCCC(C)C(C)CCC	17312-79-7	0.015
CCC(CO)(COCOCC(CC)(CO)CO)COCC(CC)(CO)CO	93983-22-3	36047.500
CCCC(CC)N(C)C	24552-03-2	1.395
COCC(O)CO	623-39-2	17034.275
CCCCCCCNCCCCCCC	2470-68-0	0.047
CCN(CC(C)O)CC(C)O	6852-28-4	37.139
CCCCCCC(C)C	3221-61-2	0.358
CCOCCCCCCCCC(C(C)CCN)C(C)C(C)C	68443-10-7	0.012
CCC(C)(O)CCCC(C)(C)OC	94230-87-2	18.218
CCOC(C)(C)CCCC(C)CC	112576-46-2	0.426
CC(C)(C)CCOC(C)(C)C	4419-58-3	2.459
CCCCCCNCCCCCC	143-16-8	0.130
CCCCCCCCCCCCOCCN(CCO)CCO	1733-93-3	0.828
CCCCCCCCCCCCCCCCCCNCCO	31314-15-5	0.010
NCC(O)C(O)C(O)C(O)CO	488-43-7	2393.374
CCCC(C)(C)C	590-35-2	1.898
CCCC(C)COCCO	10137-96-9	170.270
CCCC(C)(C)O	590-36-3	76.260
NCCCN(CCCN)CCN(CCCN)CCCN	4879-98-5	738.639
OCCOC(COC(C)CC(C)C)COC(C)CC(C)C	63991-74-2	17.146
CCCCCCCCCC(O)CCCCCCC	2541-75-5	0.007
CCOC(C)COCC(C)O	10143-32-5	2297.176
COCCCCCOC	111-89-7	228.114
CCCCCCCCCC(C)NC	68439-58-7	0.142
NCCCCC(C)CC(C)CN	51121-88-1	2.518
CCCCC(CC)COC(C)C	94200-86-9	0.924
OCCCCCCCCCCCCCC(O)CO	57289-60-8	5.138
CCOCC(O)COC(C)C	13021-50-6	2297.176
CCC(C)CN	96-15-1	3.728
CCC(C)CO	137-32-6	154.201
CCCCCCCCCCCCCCCCOCC	68002-96-0	0.002
CCOCCOCC	629-14-1	512.897
CCC(C)OC	6795-87-5	104.294
CN(C)CC(C)O	108-16-7	35.534
NCCCNCCCN(C)C	10563-29-8	52.063
OCCCOCC	111-35-3	1681.029
CCCC(C)OCC	1817-89-6	21.731
CC(C)NC(C)(C)C	7515-80-2	1.818
CCCCCCCC(CCC)CCCCC	55045-10-8	0.001
CCCCNCC(C)C	20810-06-4	1.003
OCCCCCCCCCC(O)CC	39516-27-3	4.056
OCCCNNN(CC)CC	1331-27-7	11.955
CCCCCCCCCCCCCCCCCCN(C)C	124-28-7	0.001
CCC(C)(CC)CO	18371-13-6	34.481
CCCCCCOCCCCCC	112-58-3	0.301
CCN(C)C(C)(CC)CC	33326-96-4	0.906
NC(O)C(C)(C)C	40898-98-4	28.271
CCCCC(OCC)OCC	3658-79-5	19.486
CC(C)COC(OCC(C)C)OCC(C)C	16754-49-7	1.706
CCCCCCCCCCCCOCCOCCO	3055-93-4	1.840
CCCCC(CC)COCC(O)COCC(CC)CCCC	59068-03-0	0.202
CCCCCCCCCCC(CC)CCC	55045-14-2	0.001
CC(O)CCOCCC(C)O	821-33-0	1583.151
CCCCCCCCCCCCCCCC(O)C(N)CO	764-22-7	0.065
OCCCN(CC)CC	622-93-5	13.023
CCCCCCCCCCCCC(C)O	4706-81-4	0.093
CCCCOCCOCCOCOCO	100208-35-3	16447.914
CCOCC	60-29-7	192.143
CCCCCCCCCCCCCCCCCCNC	2439-55-6	0.002
OCCN(C)CC	2893-43-8	32.585
CCCCCCCCCCCCC(C)C	1560-95-8	0.002
OCC(N)(CO)CO	77-86-1	142.675
CCOC(OCC)C(C)CC	3658-94-4	22.370
CCCCCC(CC)N(C)C	24539-82-0	0.533
CCC(C)(C)C(C)(C)C(C)(C)N	68603-56-5	0.309
OCCN(CCO)CCOCC(O)COCCOCC(O)CO	94134-82-4	23000.926
NCC(CN)(CN)CN	4742-00-1	1073.060
CCC(O)CC	584-02-1	154.201
CCC(O)CN	13552-21-1	38.228
CCC(O)CO	584-03-2	2894.834
OCOCC(CC)(CO)COCC(CC)(CO)CO	97416-99-4	81317.602
CCC(CC)CN(C)C	85996-37-8	1.395
CCCCCCCCC(OC)OC	18824-63-0	3.619
OCCCCCCCCCO	3937-56-2	44.535
CCC(C)C(C)O	565-60-6	81.580
CCOC(O)CC	52125-53-8	1929.875
CCCCCNN	1119-68-2	4.900
OCNCC(C)O	76733-35-2	161.724
CN(C)CCOCCCN(C)C	34745-96-5	34.497
CCCCCCCCC(CO)CCCCCC	2425-77-6	0.017
CCCCCCCCC(C)CCCC	25117-31-1	0.005
CCCCCCCCCCCC	112-40-3	0.026
CCCCCOC(C)OCC	13442-89-2	19.486
CCCCCCCCOCCOCCOCCOCCOCCO	27252-75-1	441.534
CCCCCC(C)(O)CC	5340-36-3	6.766
CCOC(C)CC(OCC)OCC	5870-82-6	111.859
COCCCOCCCOC	111109-77-4	1178.847
CCCCCN	110-58-7	3.418
CO	67-56-1	1954.310
COCCOCCNCCOCCOC	5732-47-8	185.095
CC(C)(O)O	558-18-9	323.934
CCCCCCOCC(C)OCC(C)O	27718-72-5	77.238
CNCCNCCNCCN	68515-69-5	391.954
COCCOC(C)(C)C	66728-50-5	281.045
CC(COCC(C)O)OCC(C)O	1638-16-0	9070.771
CN(C)CCCCCCN(C)C	111-18-2	4.347
CN(CCN(C)C)CCN(C)C	3030-47-5	63.278
CCCCCCCCCCCCCCCCCCNCC	7317-85-3	0.001
CCCCCCOC(CCCCC)OCCCCCC	33673-65-3	0.009
OCCOCC(CC)(COCCO)COCCO	56631-90-4	107000.000
CCCCCCCCN(C)CCCCCCCC	4455-26-9	0.014
CCCC(CC)C(C)(C)C	20291-91-2	0.194
CCCCCC(CCCCC)(CCCCC)OCCO	70709-98-7	0.035
CCCCCCCCN(CC(C)O)CC(C)O	28482-15-7	1.753
NCCCCCCCCCCCCC(C)(C)COCC	68647-49-4	0.030
CCCCC(CCCCCC(C)C)CCC	55045-07-3	0.001
OCCC(C)OCC	82655-81-0	870.588
OCCN(CCO)C(C)(C)C	2160-93-2	35.601
CCCCC(CCC)C(C)CCC	62185-55-1	0.015
OCCCCCCCCC(C)C	51750-47-1	1.190
OCCN(CC(C)O)CC(C)O	10353-86-3	229.484
CC(C)CC(O)(CC(C)C)C(C)C	54775-01-8	0.831
OCCOCCOCCOCC(CC)CCCC	1559-37-1	135.371
CCC(C)(C)NC	2978-67-8	2.612
CC(N)CCCCCCCCC(C)N	63977-31-1	0.920
OCC(C)(C)N(C)C	7005-47-2	23.652
CCCCCCCCC(C)CO	18675-24-6	1.190
CCCNCC(C)C	39190-66-4	1.595
CCOC(C)OCC	105-57-7	228.664
CCCCCCCCC(C)CC	1002-43-3	0.030
CCNC(C)C(C)C	2738-06-9	1.739
OCC(O)CO	56-81-5	38159.363
NCCCOCCOCCOCCCN	4246-51-9	230.309
CCCCCCCCCCCCCCCCCNCCCN	14331-16-9	0.010
CCC(C)C(C)(CC)CC	52897-06-0	0.194
CC(C)CCCNCCCC(C)C	54775-00-7	0.155
OCC(C)OCC(C)OCC(C)OCC(C)OCC(C)O	21482-12-2	8497.388
CCOC(C)OC(C)C	25334-93-4	116.754
NCCCCCCCCC(C)(C)COCC	68603-58-7	0.246
CCCCCCCCCCCCOCCCN	7617-74-5	0.129
CCCCCCCCCCCCN(CC(C)O)CC(C)O	1541-66-8	0.213
CCCCOCCOCCCC	112-48-1	18.897
CCCCCCC(O)CCC	2051-31-2	2.750
CCC(C)NCC(C)C	39190-88-0	1.094
OCC(O)COCC(O)CO	627-82-7	560000.000
OCCOCC	110-80-5	3658.824
OCCNCCN(CC)CC	51254-17-2	52.004
CCCCOCCOCCCO	10043-18-2	752.855
CC(C)CC(C)(C)O	625-06-9	39.585
CCCCCCCCCC(C)N	13205-56-6	0.227
CCCCCCCCCC(C)O	1653-30-1	1.190
OCCOCCOCCOCC	112-50-5	20283.498
CCCC(C)CC(C)CC(C)CCOCCOCCOCCOCC(C)OCC(C)O	111905-54-5	1.770
CCCCCCCCCC(C)C	7045-71-8	0.030
CCCCCCC(OC)OC	10032-05-0	19.486
CCNCC(O)CO	19737-19-0	102.747
CCCCOCCOCCOCCO	143-22-6	3710.628
CNCCCCN(CC)CC	74332-29-9	5.122
CCCCOC(OCCCC)OCCCC	588-43-2	1.128
CCCC(CC)(CO)CO	25450-88-8	125.932
NCCC(C)N	590-88-5	38.083
CC(O)COCC(C)O	110-98-5	8284.125
CCC(C)(O)CCC(C)C	1573-28-0	7.767
CCCOC(C)(C)OC	53951-40-9	29.051
CCCCCCCCCCCCCOCCOCCOCCO	4403-12-7	1.484
OCCN(C)CCN(C)C	2212-32-0	117.742
CCCCCO	71-41-0	134.318
CCOCCOCCC(C)C	13442-90-5	50.177
CCCOCC(O)CO	52250-41-6	3404.181
CCCCCC	110-54-3	3.333
CCCCCCCCCCCO	112-42-5	1.037
CCCCCCCCCCCN	7307-55-3	0.208
CCCCCCC(OCC)OCC	688-82-4	3.619
CNCCN	109-81-9	53.968
CNCCO	109-83-1	54.287
COCCOCCOCCO	112-35-6	47003.828
CN(C)C(C)(C)C(C)(C)C	29773-01-1	1.033
CCCCCCNCC	20352-67-4	0.920
CNCCN(C)CCNC	105-84-0	87.255
NCCCNCCCNCCCN(C)C	19475-69-5	72.662
CCCC(O)CC(C)C	21570-35-4	16.435
CCCCCCCCCCNCCCCCCCCCC	1120-49-6	0.001
CCCC(CO)(CO)CO	7426-71-3	768.570
COCCC(OC)COC	20637-48-3	3109.765
CCCCCCCCCCCCCCCCNC	13417-08-8	0.009
CCCCC(CC)COCCCN	5397-31-9	1.093
COCC(C)OCCCN	55759-85-8	38.263
CCCCCN(C)C(C)C	5756-49-0	0.867
NCCCOC(C)CC(C)C	68479-00-5	3.225
CCOCCC(OCC)OCC	7789-92-6	227.013
CCCCCC(C)CCC(C)(C)C	62237-96-1	0.016
CCCCCCCCCCCCCCN(CC(C)O)CC(C)O	56975-11-2	0.073
OCCCCCCCCO	629-41-4	102.215
CCCCCCCC(OCC)OCC	54889-48-4	1.546
NCCCCCCN	124-09-4	14.465
NCCCCCCO	4048-33-3	14.481
CCCCCCCNC	36343-05-2	0.920
NCCCOCCCCOCCCN	7300-34-7	48.564
COCCCN	5332-73-0	27.427
CCCCCCCNN	2656-72-6	4.742
OC(CCCCC(C)(C)O)C(C)(C)C	57512-45-5	6.157
CCC(O)CN(CC(O)CC)CC(O)CC	2421-02-5	32.527
CCCC(C)(O)C(C)(C)C	5340-41-0	8.336
CCCCCCCCCCC(CC)CC	13286-73-2	0.002
OCCN(C)O	34375-28-5	102.913
CCC(CC)CO	97-95-0	71.060
OCCN(C)C	108-01-0	50.228
NCCNCCNCCN	112-24-3	619.371
NCCNCCNCCO	1965-29-3	619.001
NCCCCCCCCCCCCCCOCC	70955-14-5	0.076
OCC(O)C(C)(C)C	59562-82-2	739.206
CCCCC(CC)COCCO	1559-35-9	32.076
CCCCCCNCCC	20193-23-1	0.571
CC(C)N	75-31-0	8.046
CC(C)O	67-63-0	665.106
CNCC(O)CO	40137-22-2	161.724
OCCCN(CCO)CCN(CCCO)CCCO	5417-05-0	764.954
CCCCCCNCCO	54596-69-9	5.809
OCCOCCOCCOCCOCCOCC(CC)(COCCOCCOCCOCCOCCO)COCCOCCOCCOCCOCCO	50586-59-9	154000000.000
CN(C)CN(C)C	51-80-9	46.581
CCCC(C)CCCO	68526-79-4	14.316
NCCCOCC(C)C	32923-88-9	7.755
CCCCCCCCCC(C)C(OCC)OCC	67785-65-3	0.057
CCCCCCCCCC(C)OCCOCCOCCOCCOCCO	68131-40-8	35.677
OCCOCCOCC(C)(C)C(OCCO)C(C)C	68959-24-0	1483.016
CCCCCCC(C)NC(C)CCCCCC	5412-92-0	0.020
NCCCC(C)CCNCCO	90853-15-9	24.128
OCCOCC(CC)CC	4468-93-3	170.270
OCCCCCCCCCCCC(C)CC	50313-71-8	0.039
OCCCOCCCOC(C)C	54518-03-5	864.301
NCC(C)NC(C)CN	25497-48-7	113.304
NCCCOCCCCCCCC(C)C	28701-67-9	0.395
CCCCCCCCC(C)(C)C	17302-37-3	0.032
CCCCCCC(C)CO	818-81-5	6.304
COCC(C)C	625-44-5	104.294
CCCCCCC(C)CC	5911-04-6	0.158
NCCCOCCOC	54303-31-0	56.632
NNCCO	109-84-2	8.319
OCC(O)COCC(CC)CC	73986-45-5	322.602
NCCC(C)(C)C	15673-00-4	2.536
OCCNCC(C)C	17091-40-6	16.268
OCCNCC(C)O	6579-55-1	102.747
OCCCCOCC	111-73-9	758.331
CCCCCCCCCCCC(C)C	1560-96-9	0.005
CCCCCCCCCC(C)C(OC)OC	68141-17-3	0.319
CCCCCCCCCCCC(C)O	1653-31-2	0.219
CCOC(OCC)CN(C)CC(OCC)OCC	6948-86-3	19.578
CCCCCCCCCCC(OCC)OCC	53405-97-3	0.117
CNCCCNC	111-33-1	24.079
CCCC(CCC)N(C)C	63834-41-3	0.867
CCCC(C)C(C)(C)C	16747-25-4	0.441
OCC(O)CCCCC(O)CO	52894-25-4	40275.086
CCCC(C)C(C)(C)O	19550-03-9	17.637
CCCCCCCCOCC	68603-25-8	1.620
COCC(C)O	107-98-2	4200.447
CCCCCCCCCCCCOCC(O)CNCCO	18448-68-5	1.107
CCCC(C)CCN	65530-93-0	1.548
CCCC(C)CCO	13231-81-7	32.130
COCCCCCCCCCCCCC(C)CC	56196-09-9	0.005
NCC(O)NCC(C)C	74710-10-4	113.323
CCCCCCCCC(O)CO	1119-86-4	22.106
CCC(O)C(C)CO	149-31-5	688.803
CCOC(OCC)CNCC(OCC)OCC	67856-69-3	23.774
CN(C)CCCCNCCCCN(C)C	17232-87-0	9.959
CCCCCCCCCCCCCCOCCOCCOCCOCC(C)OC(C)CO	68154-98-3	0.479
CCOCCOCC(C)O	63716-10-9	4597.866
CCCCC(C)(C)CO	2370-13-0	15.363
CCOC(OCC)CC(C)(CC)OCC	72152-74-0	21.771
CC(C)(C)CC(C)(C)C(C)(C)CC(C)(C)C	5171-85-7	0.002
CC(C)COCC(C)O	23436-19-3	444.517
CCCCCCC(CC)CCCC	17453-94-0	0.013
CCCCCCCCCCCCCCOCCO	2136-70-1	0.164
CCCCCCCOC(C)O	55546-21-9	74.187
CCCCCCOCC(OCC)OCC	18266-50-7	17.671
OCC(O)COC(C)CC(C)C	13021-58-4	370.358
CCCCCCCCCCCCCCCCCCN(CCO)CCO	10213-78-2	0.021
CCOC(OCC)C(C)C(OCC)OCC	10602-37-6	102.826
CCCC(O)(CC(C)C)CC(C)C	54774-83-3	0.724
CC(C)C(N)C(C)C	4083-57-2	1.841
COC(OC)CC(OC)OC	102-52-3	6318.869
CC(O)CN(C)CC(C)O	4402-30-6	60.493
NCCNCCO	111-41-1	238.932
NCCNCCN	111-40-0	238.409
CCOC(OCC)C(CC)(CC)CO	64037-39-4	75.765
OCC(O)C(O)OC(O)C(O)CO	94158-53-9	44700000.000
CCNCCN(CC)CCNCC	105-93-1	19.820
OCCC(C)CC(C)(C)CO	3089-24-5	62.991
CCCCOC(C)(C)OCCCC	141-72-0	1.034
CCCCCCCCCCCCOCCOCCOCCOCCOCCOCCOCCOCCOCCO	3055-99-0	144.133
CCCCN(CC)CC	4444-68-2	1.279
CCCC(CC)(CC)CC	17302-02-2	0.169
CCOC(CN)OCC	645-36-3	34.111
OCCNCCN(CCO)CCO	60487-26-5	1221.018
CCCC(O)C(CC)CO	94-96-2	134.717
COC(OC)(OC)C(C)(C)C	97419-16-4	27.895
COC(C)(C)OC	77-76-9	144.797
CCCCNNCCCC	1744-71-4	4.609
NCCCOCCOCCO	112-33-4	218.671
CCCCC(C)CCCCO	2768-16-3	2.750
NCCCCCCCCCCCN	822-08-2	1.284
CCC(O)C(C)C(C)C(C)C(C)(C)C	97752-24-4	0.408
CCCCC(C)(O)CC	598-06-1	15.363
CCCCO	71-36-3	284.089
CCCCN	109-73-9	5.117
CCCCN(C(C)C)C(C)C	41781-44-6	0.582
CCCCC	109-66-0	7.020
CCCC(C)COCC(C)OCC(C)OCC(C)OCC(C)O	125328-89-4	79.329
OCOCCO	13149-79-6	68654.734
CCCCCCC(CCCCCC)OCCO	924-06-1	0.447
CCCCCCN(CCO)CCO	6752-33-6	11.520
ON(C(C)(C)C)C(C)(C)C	2406-25-9	2.099
NCCCNC(C)(C)C	52198-64-8	10.671
CCCN(CCC)CCO	3238-75-3	8.080
CCCN(CCC)CCC	102-69-2	0.795
OCC(CO)C(C)O	67953-02-0	4217.070
COCCC(C)CCCC(C)C	93840-86-9	0.924
CC(CCO)OC	2517-43-3	1929.875
CCCCCC(C)CCCC	13151-35-4	0.069
COCC(OC)COC	20637-49-4	7081.669
NCCCCCC(O)CCCCCN	5961-00-2	8.544
OCCCNCC(C)N	10171-78-5	103.919
CCCCOCCCCC	18636-66-3	3.714
CCCCOCCCCO	4161-24-4	148.315
CCC(OC)(OC)OC	24823-81-2	118.474
CCCCCCCCCCCCCN(CCO)CCO	68155-05-5	0.304
CCCCCCCCCOCC	97043-91-9	0.701
CCCCCCC(O)CCCCC	6836-38-0	0.512
CCCC(C)(O)CC(C)C	19549-77-0	7.767
CCCCOCCOC	13343-98-1	228.114
CCCCCCCCOCC(O)CN(CCO)CCO	66354-56-1	26.460
COCC(COC)(COC)COC	2209-92-9	7248.525
CCCCCCC(O)CCCC	37493-70-2	1.190
CCCCCCCCCCCCNCCOCCOCCOCCOCCO	61791-14-8	1.835
CCCC(C)C(C)(C)CC	20278-87-9	0.194
CC(C)CCOCCC(C)C	544-01-4	2.135
CCCCCCCOCC	1969-43-3	3.714
CCCCCCCCCCCCCCCOCCCNCCCN	68123-11-5	0.033
CCCCCCCCCCCCCCCCCCN(CCO)CCCNCCO	90367-25-2	0.025
CCCCC(C)CN	44652-67-7	1.548
NCCCCCCNCCCCCCNCCCCCCN	15518-45-3	1.282
CCCCCCCC(C)CCCCC	13287-21-3	0.005
CCCCOCCOC(C)(C)C	68134-24-7	23.282
CC(C)CC(C)(C)CC(C)(C)C	62199-62-6	0.045
OCCN(CC)CCO	139-87-7	82.104
CCCCC(CC)COCC(C)O	1559-39-3	15.818
OCCOCCOCCOCCOC(C)C	50668-49-0	20551.189
CCCCC(CC)CN(CCO)CC(CC)CCCC	101-07-5	0.058
CCCCCCCCCCC(O)CCC	1653-33-4	0.093
CCCCCCCCN(CCCCCCCC)CCNCCN	93839-37-3	0.103
COCC(C)(CO)CO	21398-89-0	7743.958
OCCOCCOCCOCCOCCOCCCCCCCC(C)C	66172-86-9	86.532
CC(C)OCOC(C)(C)C	4346-01-4	55.100
CCCCCCCCCCCCCOCCO	38471-49-7	0.389
OCCCC(OC)OC	23068-87-3	4066.098
CCCCCCCCCCCCOCC	66455-14-9	0.055
CCCCCCCCCOCCCCCCCCC	2456-27-1	0.002
OCCOCCOC(CC(C)C)C(C)CC	63980-62-1	37.518
CCOCCOCCOCCOCCOCC	4353-28-0	5099.258
OCCN(CC)CC	100-37-8	20.749
CC(C)(O)CCC(C)(C)O	110-03-2	155.154
CCCCNCCO	111-75-1	14.918
CCCCCCCCCCOCCCN	7617-78-9	0.362
CCCC(C)N	625-30-9	3.728
CCCC(C)CO	105-30-6	71.060
CN(C)CCOCOCCN(C)C	36996-87-9	91.493
NCCCCCN	462-94-2	22.691
NCCCCCO	2508-29-4	22.742
CCCCNC	110-68-9	3.521
NCCCNCCO	4461-39-6	151.968
CCCCNN	3530-11-8	4.852
CCCCCCCCCCCC(O)CO	90091-76-2	1.725
CCCC(C)(O)CCC	598-01-6	15.363
OCCNCCO	111-42-2	148.303
CCCCCOCC	17952-11-3	18.929
NCCNC(C)C	19522-67-9	25.490
CCOCCC	628-32-0	90.846
CCCCCCCCCCCCCCCCNCC(O)CO	7517-27-3	0.082
CCCCC(CCCC)CC(C)C	62185-53-9	0.015
CCCCCNCC	17839-26-8	1.463
NCCOCCOCCN	929-59-9	356.827
OCC(O)COCCOCC(O)CO	32850-35-4	1190000.000
CC(C)(C)O	75-65-0	350.008
CCCCCCCCCC(N)CCCCCCCCC	3241-23-4	0.002
CCOC(OCC)N(C)C	1188-33-6	15.846
CCCCCCCC(N)(CC)OC	56009-24-6	0.261
OCCCCCCCCCCCCCCCCO	7735-42-4	0.113
CCCCCCCOCCC	72066-65-0	1.620
CCCC(C)CCC(C)N	67953-04-2	0.660
OCCOCCOCCOCCOCCOCC(C)CC(C)CC(C)CC(C)C	9043-30-5	9.142
COCCOCCOCOCCOCCOC	5405-88-9	53177.461
CCOC(OCC)CC(C)C	3842-03-3	22.370
OCCC(C)CCCC(C)CCCC(C)CCCC(C)C	645-72-7	0.001
OCC(C)(CO)CO	77-85-0	3942.096
OCCCCCCC(C)C	2430-22-0	6.304
CCOC(OCC)CC(C)O	77533-80-3	892.088
CCOC(C)(CC)OCC	52752-16-6	12.775
CCCCCCCCOCCCCCCCC	629-82-3	0.010
NCCCNCCCCCCNCCCN	26650-11-3	30.270
CCC(C)CCCC(C)(C)O	18479-57-7	3.388
CCCCCCCCCCCCCCCCN(CC(C)O)CC(C)O	2269-21-8	0.025
CCCCC(OCC)(OCC)OCC	919-29-9	1.792
OCC(C)CC(C)C	6305-71-1	36.886
CCCCCCCC(C)CO	40589-14-8	2.750
CCC(C)(OC)CC(C)O	74467-60-0	209.780
CCCCCCCCCCCCCC(O)CC	593-03-3	0.017
CCCCCCCCCCCCCC(O)CO	33968-47-7	0.308
CCCCCCCCCCCCNCCCNCCOCCOCCOCCOCCO	125352-08-1	2.151
CCCCCCCCCCCCNCC(C)O	41063-39-2	0.185
NCN	2372-88-5	103.632
CCCC(C)(CO)CO	78-26-2	286.374
CCCCCCCCCCCCNCCNCCN	3700-59-2	0.622
CCCCCCCCCN(C)CCCCCCCC	24552-02-1	0.006
CCCCCCCCCCCCCCOCC(O)CO	1561-06-4	0.287
OCC(C)(C)CC(C)C	123-44-4	17.637
CCOC(CC)OCC	4744-08-5	101.700
CCCN(C)C	926-63-6	4.898
OCC(C)(C)C(O)C(C)C	144-19-4	165.976
CC(CO)OC	1589-47-5	4200.447
CCCCCCCCCCCCOC(C)C	29379-42-8	0.027
CCCCOCCCOCC(C)O	35075-24-2	370.963
CCCCCCCCCCCCOCCO	4536-30-5	0.923
COCCOCCOCC	1002-67-1	2708.780
CCCCCCCCNCCCN	7173-57-1	1.322
CCN(C)CCN(C)C	106-64-9	18.654
CNCCCN(C)CCCN(C)CCCNC	123-67-1	36.953
OCCOCCOCCOCCOCCO	4792-15-8	331000.000
CCCCCCCCC(CC)CO	21078-65-9	0.512
COCC(OC)OC	24332-20-5	6194.192
CCCCCCCCCCCCCCCCN(CC)CC	30951-88-3	0.001
CC(CC(C)(C)C)CC(C)(C)C	13475-82-6	0.045
CCCCCCCCC(CC)CC	17312-58-2	0.013
OCCCCCCCCCCCCC(C)C	58524-92-8	0.039
CCC(C)(C)CC(C)C	16747-30-1	0.441
CCCCCCC(O)(CC)CCCCCC	21905-45-3	0.042
NCCCCCCNCCCCCCNCCCCCCNCCCCCCN	45301-03-9	0.305
CCCCCC(C)N	123-82-0	1.548
CCCCCC(C)O	543-49-7	32.130
CCC(C)OC(OC(C)CC)OC(C)CC	16754-48-6	1.706
CCCCCC(C)C	592-27-8	0.802
CCCCCCCCCCCCCCCCCCCN	14130-05-3	0.002
OCC(C)ON(OC(C)CO)C(C)(C)CO	98143-42-1	7744.903
CC(O)C(C)(C)C	464-07-3	87.549
OCCN(CCN(CC(C)O)CC(C)O)CC(C)O	139-90-2	991.995
CC(O)C(C)(C)O	5396-58-7	1638.633
CCCCCC(CCC)CCCO	90604-40-3	0.512
CC(O)CC(C)O	625-69-4	1526.903
CCCCOCOCCCC	2568-90-3	16.973
CCOC(OCC)CN(C)C	3616-56-6	18.591
CCCCCCCC(C)CCCC	17453-93-9	0.013
CCCCCC(CCC)CCCC	17312-62-8	0.013
OCC(N)CC(C)C	502-32-9	17.221
CCCCCCCC(C)(C)CCC	17312-68-4	0.014
CC(O)C(C)O	513-85-9	3323.362
CCCOCCCC	3073-92-5	18.929
CCCOCCCN	16728-59-9	11.330
CCC(CC)C(C)(C)CC	52897-05-9	0.194
NCCCN(C)CCCN(C)C	19475-35-5	44.165
OCCCN(CCO)CCO	4767-14-0	317.023
CC(CCCC(C)C)CCCC(C)O	38713-13-2	0.288
CC(N)CO	78-91-1	57.467
COC(OC)(OC)OC	1850-14-2	3203.014
OC(COCCC(C)C)COCCC(C)C	626-78-8	37.518
COCCC(OC)OC	14315-97-0	2750.104
CCCCCC(O)CO	3710-31-4	266.847
CCCOC	557-17-5	192.143
CCN(CC)COC(C)C	54699-21-7	3.608
OCCNC(C)(C)C	4620-70-6	17.005
OCCCC(C)N	927-55-9	24.801
OCCCC(C)O	626-95-9	1330.018
CCCCC(OC)(OC)OC	13820-09-2	22.641
OCCCC(C)C	626-89-1	71.060
CCCCCCCCOCCCNCCCN	68123-06-8	1.343
CCCCCCOCCOCCOCCOCC(C)OCC(C)O	68937-66-6	581.932
CCCCC(O)CC	589-82-2	32.130
CCCCCCOC(C)OCCCCCC	5405-58-3	0.278
COCOCCOC	74498-88-7	5395.488
CCCCC(O)CO	6920-22-5	599.986
CCCCCCOCCO	112-25-4	148.315
CC(C)NC(C)C	108-18-9	2.725
CCOCCCC(C)OCCOCC(C)CO	55934-93-5	370.007
CCCCCCOC(C)OCC	54484-73-0	8.425
CCCCCCOCCC	53685-78-2	3.714
CC(C)C(NCCNC(C(C)C)C(C)C)C(C)C	58789-70-1	0.174
CCCCCCCCCC(O)CCCCCCCCC	16840-84-9	0.001
CN(C)C(OCC(C)(C)C)OCC(C)(C)C	4909-78-8	1.004
CCCCCCCC(OC)OC	10022-28-3	8.425
CCCCOC	628-28-4	90.846
CCC(C)(N)O	64386-70-5	17.414
CCCC(C)COCC(C)OCC(C)OCC(C)OCC(C)OCC(C)O	125328-88-3	71.147
CCCCCC(O)CCO	23433-05-8	117.346
CCCCCC(O)CCC	5932-79-6	6.304
CCC(C)N	513-49-5	5.580
CCC(C)O	78-92-2	326.143
OCC(C)OC(C)COCC(C)OC(C)COCC(C)OCC(O)COCC(C)OCC(C)OC(C)COCC(C)OC(C)CO	25791-96-2	57820.859
CCCCCC(C)(C)C	1071-26-7	0.384
CCC(CO)COCOCC(CC)(CO)CO	93983-19-8	4219.728
CCCCC(C)C(C)CCCC	1636-43-7	0.034
CCCCCC(C)(C)N	27581-29-9	1.018
NCCCOCC	6291-85-6	17.793
CCC(CO)(CO)CN(C)C	25941-41-7	35.601
CCCCCCCCCCCCCCOCCCN	7617-82-5	0.045
OCCCCCCCCCCCCCCO	19812-64-7	0.636
CCCCNN(C)C	54007-23-7	5.922
CC(C)COCOCC(C)C	2568-91-4	22.370
COCC(C)C(O)C(C)C(C)OC	13897-22-8	561.297
CCCCCCCCOC(C)OC	54789-26-3	3.619
OCC(C)OCC(C)OCC(C)OC(COCC(C)OCC(C)OCC(C)O)COC(C)COC(C)COC(C)CO	9082-00-2	69133.711
COCCCCOC	13179-96-9	512.897
CC(C)C(C)(C)C(C)(C)C	16747-44-7	0.240
CCCCC(C)CCC(C)CC	132538-93-3	0.034
CCCCOCCOC(C)CO	95873-46-4	864.301
CCCCCCCCCCCCCCOCCCNCCCN	68189-44-6	0.056
CCC(O)(CC)C(C)C	597-05-7	17.637
CCCCCCCCCCCCOCCCNCCCN	52898-18-7	0.163
CCCCC(C)(O)CC(C)C	33933-79-8	3.388
CCCCCCCCCCCCCCN(C)C	112-75-4	0.023
OCC(O)C(O)C(O)C(O)C(O)CO	527-06-0	2640000.000
CCC(CO)(CO)COCOCC(CC)(CO)CO	93983-16-5	31578.975
CCOCCCCOCC	13344-00-8	100.313
CCN(C)C(C)(C)CC	33326-94-2	1.458
CCCCCC(OCCC(C)C)OCCC(C)C	93892-09-2	0.065
OCC(C)(C)CCCC(C)C	64390-81-4	3.388
OCC(C)OC(C)CO	108-61-2	8284.125
OCC(C)(CO)CC(C)C	25462-42-4	144.574
NCCN	107-15-3	75.776
NCCO	141-43-5	76.457
CCC(CC)C(C)(C)C	16747-32-3	0.441
CC(O)CN(CC(C)O)CC(C)(O)OC(C)O	129678-04-2	146.076
CCCCCCCCNCCO	32582-63-1	2.178
CCCC(O)C(C)(C)C	4209-90-9	17.637
CCNCC(O)C(O)C(O)C(O)CO	14216-22-9	894.626
CCC(CC)CN	617-79-8	2.426
CCC(CC)(CC)NC	33326-84-0	1.048
CC(C)N(C(C)C)C(C)C	3424-21-3	1.031
COCCOC(CCC)OCCOC	71808-63-4	1118.887
CCCN(C)CC	4458-32-6	3.187
CCCCCCCCCCCCN(C)C	112-18-5	0.066
CC(C)CC(O)CC(C)C	108-82-7	8.309
COCCOCCOCCOCCOCCOCCOC	1072-40-8	112000.000
CCCCCCCC	111-65-9	0.698
CCCCOCCOCCOCOCOCO	100208-36-4	30533.023
OCCNCCCCN(CCO)CC(C)O	97574-44-2	285.841
CN(C)CCCN(CCCN(C)C)CCCN(C)C	33329-35-0	25.038
CCCCCCCO	111-70-6	27.987
CCCCCCCN	111-68-2	1.420
CC(O)COC(COCC(C)O)COCC(C)O	6481-06-7	150000.000
NCCCCCCCN	646-19-5	9.087
CC(C)COCC(C)C	628-55-7	11.116
CCC(C)(C)C(C)(C)C	7154-79-2	0.473
CC(C)CCC(O)C(C)C	19549-73-6	8.309
COC(C)C(C)O	53778-72-6	2215.558
CCCCCCCCCCC(C)N(C)C	13948-04-4	0.071
COC(C)C(C)C	62016-49-3	55.176
CCCC(C)OC(C)C(C)O	74810-43-8	97.777
CNCCCNCCCN	16968-18-6	60.899
CCCCCOCCCCCC	32357-83-8	0.701
CCCC(C)(CC)C(C)C	52897-00-4	0.194
CCCCCCC(C)C(C)(C)C	55499-04-2	0.037
CCC(C)C(C)CO	10143-23-4	36.886
CCCCCCCCCCCCN(CC)CC	4271-27-6	0.023
CCCC(C)CC(C)(C)C	14720-74-2	0.194
CCOCC(C)OCC(C)OCC(C)O	20178-34-1	2383.909
OCC(O)CN(C(C)C)C(C)C	85721-30-8	24.677
CCCCNC(C)(C)CN	50540-24-4	6.626
CNCCCNCCNCCCNC	999-22-4	89.786
CN(C)CCOCCN(C)C	3033-62-3	56.590
NCCCNCC	10563-23-2	23.375
CCCCCCCN(CCO)CCO	52891-01-7	6.936
CCC(O)CN(C)C	3760-96-1	22.626
CCCCN(CCO)CCO	102-79-4	31.231
CCCC(N)CCC	16751-59-0	1.548
CCCCCCCCCC(O)CO	13006-29-6	9.496
CCCCCCCCCC(O)CC	10203-30-2	0.512
OCCCCCOC	4799-62-6	758.331
CCCCC(CC)CCC(C)O	103-08-2	1.366
CCCCC(CC)CCC(C)N	10024-78-9	0.248
CC(O)C(C)C	598-75-4	177.028
CCCC(C)COCCOCCO	10143-56-3	370.963
CCCCCCC(C)(C)C	15869-87-1	0.169
NCCCCCCCCCCCCCC(C)C	94246-78-3	0.018
CCCCCCCCCCCCC(O)CO	21129-09-9	0.730
OCC(O)CN(CC)CC	621-56-7	55.473
CCCC(C)(CC)CC	3074-76-8	0.384
OCCOCCN(C)C	1704-62-7	103.710
CCCCC(CC)C(O)C(C)C(C)O	6628-31-5	6.138
CN(C)C(N(C)C)N(C)C	5762-56-1	184.067
CCC(C)(O)CCC(C)(O)CC	78-65-9	29.228
CCCCCCCCCC(O)CCCC	21078-83-1	0.093
COCCCOC	17081-21-9	1136.963
CC(C)CC(O)C(C)C	19550-07-3	18.868
CCCCCCCC(C)C(C)CC	17312-78-6	0.015
CN(C)C(C)C	996-35-0	5.341
CCCCCCCCCCCCCCC(O)CN(CCO)CCO	19845-37-5	0.395
CCCOCCCCOCCCO	29611-97-0	323.130
CCCCCCCCC(O)CCCCCCCC	624-08-8	0.007
CCNC(C)(C)C	22675-80-5	2.612
CCCOC(C)OCCC	105-82-8	44.722
NCC(OC)OC	22483-09-6	85.697
CCCCOCCOCCO	112-34-5	1742.956
CCCCCCC(O)CO	1117-86-8	117.346
OCN(CO)CCCOCCN(C)C	68109-94-4	799.124
CCCCCCC(O)CC	624-51-1	6.304
CCCCCC(O)CCCCCCCCCCCCNCCCN(C)C	70693-73-1	0.022
CC(O)C(C)C(C)O	5683-44-3	790.768
CCCCC(CCC)CC(C)CC	31081-18-2	0.015
CCC(C)(C)CC	562-49-2	1.898
CCCCC(CC)CNCCCN	13281-06-6	1.442
CCC(C)(C)CO	1185-33-7	76.260
CCCCCCCCCCCCCCCCCO	1454-85-9	0.006
CCCCCCCCCCCCCCCCCN	4200-95-7	0.008
CCCCCCCCNCCNCCN	7261-59-8	4.997
CCCCCCCCCCNO	26228-72-8	0.435
CCCCCCCCCCC(OC)OC	52517-67-6	0.657
OCCOCCOCCOCCOCCOCCOCCOCCO	5117-19-1	2420000.000
COCCOCC(OC)OC	94158-44-8	14173.331
CCCCOCCOC(C)O	54446-78-5	2000.969
COC	115-10-6	755.549
CCC(CC)C(C)O	609-27-8	36.886
CC(O)CCOC(C)C	40091-57-4	444.517
CCCC(C)C(C)N	35399-82-7	1.688
OCCOCCOCCOCCOCCOCC	4353-29-1	84966.891
CCCCCCC(CO)CCC	38514-11-3	1.190
NCCCNC(C)C	3360-16-5	16.250
NCCCCCCCCN	373-44-4	5.642
OCCOCCOCCOCCOCCOCCOCCOCCOCCOCCOCCOCCOCCOCCOCCO	28821-35-4	163000000.000
CC(C)CCOC(C)OCCC(C)C	13002-09-0	2.038
CCCCCCCCCCCCCCCCCCCCC(O)CO	60742-66-7	0.001
CCCCCCNCCCNCCCCCC	23178-21-4	0.175
COCC	540-67-0	391.840
COCO	4461-52-3	15942.639
CC(C)CN(CC(C)C)CC(C)C	1116-40-1	0.235
CCCCCC(OCC)CC(OCC)OCC	54305-98-5	3.619
CCCCCCCC(C)(C)O	10297-57-1	2.951
CCCCC(C)CCCCCN	68603-53-2	0.227
CCCCCCC(CC)(CCC)CCCC	2755-07-9	0.001
CC(O)CCN	39884-48-5	38.228
CC(C)(C)NCC(C)(C)C	2085-65-6	0.743
CN(C)CCNCCN(C)C	40538-81-6	74.596
CCCC(C)(O)CN	6969-37-5	16.508
CCN(C)CCN(C)CC	106-66-1	11.583
CCCC(CC)OC	54658-01-4	21.731
CCCCN(C)C(C)C	5756-45-6	1.395
CCCCC(C)C(C)CC	15869-92-8	0.181
CC(O)CN(CCCN(C)C)CCCN(C)C	67151-63-7	54.228
CC(C)(C)OCC(C)(C)C	32970-46-0	5.638
CCCCCCC(O)CCCCCCCCCCCO	2726-73-0	0.023
OCCOCC(OCCO)COCCO	21156-05-8	1330000.000
CCCN(CC)CC	4458-31-5	2.034
COCCOCCOC	111-96-6	6168.530
CCCCCCCCCCOCCOCCOCCOCCOCCO	26183-52-8	75.374
OCC(C)OCC(C)OC(C)COC(C)CNCCNCCNCC(C)OC(C)COCC(C)OC(C)CO	69980-74-1	365.147
CCNC(C)CC	116724-10-8	2.499
OCCOCCOCCOCCOCCOCCOCCOCCOCCOCCOCCO	6809-70-7	15400000.000
CNCC	624-78-2	7.600
CN(C)CCCN(C)C	110-95-2	18.654
NCCCNCCNCCCNCCCN	63833-75-0	316.349
CCC(O)C(C)(C)C	3970-62-5	39.585
COCC(N)CC	57883-06-4	19.404
CCCCC(C)(C)CC	4032-86-4	0.384
CCNCCC	20193-20-8	3.521
CCCNC(C)CC	39190-67-5	1.595
CCN(CC)CN(CC)CC	102-53-4	7.124
CCCCCCCCCCCCCCCCCCNCCNCCN	7261-63-4	0.025
NCCNCCNCCNCCNCC(C)O	45210-10-4	2135.792
CCCOC(COC(CC)CC)COC(CC)CC	64011-99-0	1.883
NCCCCCCCCCCN	646-25-3	2.118
CCCCN(O)CCCC	13393-61-8	1.615
CCCC(C)(O)C(C)C	4166-46-5	17.637
CCCCCCCOC(C)OCC(C)OCC(C)OCC(C)O	55546-23-1	26.834
CCCCCCCC(CCCCCCC)OCCO	70709-96-5	0.079
CCCCCCCCC	111-84-2	0.312
CCCCC(C)CCCC(C)C	8020-83-5	0.034
OCCN(C)CCO	105-59-9	131.047
CCCCC(C)CCC(C)(C)CC	62338-14-1	0.016
CCCN(CCC)CN(CCC)CCC	10333-53-6	0.953
CCCCCCCCN	111-86-4	0.893
CC(C)(C)OC(C)(C)C	6163-66-2	12.802
OCC(C)OCC(C)OCC(C)OC(CCCCOCC(C)OCC(C)OCC(C)O)COC(C)COC(C)COC(C)CO	9072-61-1	4641.637
CCCCCC(OCC)OCC	3658-93-3	8.425
OCCOCCOCCOCCOCCOCCCC(C)CC(C)CC(C)C	68439-54-3	19.362
CCCC(C)OC	6795-88-6	48.062
CCOC(OCC)CNC	20677-73-0	21.771
CCCCCCCCCCCCC(C)N(C)C	56505-81-8	0.025
CCCCCC(CO)CCC	10042-59-8	2.750
CCCCC(CO)CCCC	2768-15-2	2.750
COCC(C)(COC)COC	15476-20-7	1452.385
CCCCCCCCCCCCCCCCCCN(C)CC(C)O	56669-92-2	0.004
CCNCCCCNCC	19435-68-8	5.988
CCCC(O)C(C)(C)CO	22006-96-8	144.574
CCCCCCCCNCC(O)C(O)C(O)C(O)CO	23323-37-7	38.913
COCCOCCOCCOC	112-49-2	13718.737
CCNC(C)(CC)CC	1185-93-9	1.048
CCCCOCCOCCOCCOCCOCCCC	112-98-1	155.946
OCC(O)CNC(C)(C)C	22741-52-2	45.464
CCCCCCCCCC(C)CO	10522-26-6	0.512
CCC(C)(C)C(C)C	560-21-4	0.988
CCOC(OCC)OCC	122-51-0	182.124
CCCCCCC(C)C(C)C	2884-06-2	0.079
CCCCC(CO)CCC	817-46-9	6.304
CCC(CC)(CC)CC	1067-20-5	0.384
CCCN(CCC)CC(O)CO	60302-96-7	20.751
CCCC(C)C(C)O	2313-65-7	36.886
CC(C)CNCC(C)C	110-96-3	1.094
CCCCCOC(C)(C)OCCCCC	10076-57-0	0.188
OCOCCOCO	3586-55-8	383000.000
CCCCOCCOCCOC	7382-32-3	509.193
OCCOCC(O)CO	14641-24-8	136000.000
COC(C)(C)C(C)(C)C	27705-21-1	12.802
CCCCCCCCCCCCCCCC(C)O	16813-18-6	0.007
CCC(C)OCOC(C)CC	2568-92-5	22.370
OCC(C)OCC(C)OCC(C)OCC(C)O	24800-25-7	9025.678
CCCCC(C)C(C)C(C)C(C)COCCO	68015-67-8	0.676
CCC(O)CNCC(O)CC	21838-75-5	26.703
NCCN(CCN)CC(C)O	68072-34-4	559.535
CCOCN(CC)CC	7352-03-6	5.332
CCCCC(CC)CN(CCCC)CCCC	18240-51-2	0.025
NCCCCCCCCOCC	68603-39-4	1.654
OCCCOCCCO	2396-61-4	6285.484
CCCC(CCC)CNC	53214-38-3	0.623
OCCNCCNCCNCCO	4484-60-0	906.327
OCCNCCNCCNCCNCCNCCO	3217-03-6	4415.561
CCCCCCOCCCN	16728-61-3	2.712
CCCCCCOCCCC	54459-71-1	1.620
CCCCC(CC)COCC(CO)OCC(CC)CCCC	59068-04-1	0.041
CNC(C)C	4747-21-1	5.748
CCCC(O)(CC)CC	597-76-2	15.363
OCN(C)C	14002-21-2	75.505
CCCCCCOCCCCC(C)C	74421-19-5	0.148
CCCCCCCCCCCCCCCN(C)C	17678-60-3	0.014
CCOC(C)OCC(C)C	6986-51-2	51.343
CCNCC(C)O	40171-86-6	25.548
COCOC	109-87-5	2040.997
CCCCCCCC(O)CC	1565-81-7	2.750
NCCCCCCCC(C)C	1282-85-5	0.372
CCCCOC(C)COCC(C)O	24083-03-2	425.878
CCCCCCC(C)CCCC	1632-70-8	0.030
OCCOCCOCCOCCOCC	5650-20-4	42354.289
CCCCCCCCCCN(C)C	1120-24-7	0.181
OCCN(C)CCCN(C)C	82136-26-3	72.330
CC(OCC(C)C)OCC(C)C	5669-09-0	11.104
CCCCCCN(C)CC	63690-12-0	0.795
COCC(C)OCC(C)OCC(C)OCC(C)O	20324-34-9	5498.429
COCC(C)(CO)COC	20637-34-7	4934.313
CCOC(OC)CC(OCC)OCC	5468-58-6	498.831
CCCCCCCCCCCCCCCOC(C)(C)C	104133-72-4	0.001
CCCCCCCCCCCCCCCCCN(C)C	3002-57-1	0.003
CCOCC(C)C	627-02-1	48.062
OCC(CO)CO	4704-94-3	8160.793
CCOCC(C)O	1569-02-4	1929.875
CCC(C)CCC(C)O	54630-50-1	16.435
CCC(C)CCC(C)N	53907-81-6	1.062
CCCCOCC(O)COCCCC	2216-77-5	158.354
CCCOC(OCCC)C(C)C	13259-75-1	9.672
CCNCCN(CC)CC	105-04-4	8.328
COC(OC)CC(C)O	39562-58-8	4668.011
CNCCCN(C)C	4543-96-8	21.350
CC(O)CNCCNCC(C)O	3270-73-3	170.265
CCCCOC(OCCCC)N(C)C	18503-90-7	2.161
NCCCCCCCCCCCCCN	14465-66-8	0.464
CCCCC(CC)OCCO	10138-47-3	74.187
COCCC(C)(OC)OC	6607-66-5	344.975
COCCNN	3044-15-3	8.098
NCC(C)C	78-81-9	5.580
CCC(N)(CO)CO	115-70-8	45.488
CCCCC(C)CCCC(C)CC	17301-29-0	0.015
CCCCCCCCCCCCCCCCC(C)N(C)C	71662-63-0	0.001
NCCCNCCCCCCC(C)C	93963-83-8	0.869
NCCCOCCOCC	28754-17-8	35.088
CCCCC(C)OCC(O)CO	25648-74-2	322.602
CCC(C)(O)C(C)(C)C	7294-05-5	18.928
NCCCCCC(N)CCCCCN	26547-09-1	8.565
CCC(C)(CC)NC	33326-83-9	1.667
CC(C)(C)C(C)(C)C	594-82-1	1.060
NCCCCCCCCCCCCCCCCCCN	63906-90-1	0.034
CCOC(CC)(OCC)OCC	115-80-0	9.780
CCOCC(OCC)OCC	4819-77-6	525.563
CCCCCCCCCCCCCCN(CCO)CCO	18924-66-8	0.179
CC(C)CCCC(C)NC(C)C	13946-02-6	0.278
COCCN(O)CCOC	5815-11-2	102.126
OCCNCCNCCN(CCO)CCO	60487-27-6	2739.207
CCOCOCC	462-95-3	441.530
CCCCOCCO	111-76-2	758.331
CCCCOCCN	6338-52-9	11.330
CC(C)(C)CC(C)(C)N	107-45-9	1.160
COCCOCCOCCOCCOCCOCCOCCOCCOCCOCCOC	27762-70-5	1380000.000
CCCCCCCCCC(C)CCC(C)C	56292-69-4	0.001
CC(C)(C)CC(C)(C)C	1070-87-7	0.473
CCN(CC)CCN(CC)CC	150-77-6	4.347
CCCNCCCCNCCC	23346-57-8	2.247
OCCOCCOCCOCCOCCOCCOCCOCCOCCOCCOCCOCCOCCO	17598-96-8	50700000.000
CCCCOCC(C)(C)O	3587-69-7	182.730
CC(C)CCCCCCN(CC(C)C)CC(C)C	93963-90-7	0.018
COCCOCCOCCOCCOCCOCCOCCOC(C)C	100258-42-2	41980.574
COC(OC)C(C)N	57390-38-2	59.372
CCCCCCCCCCOC	7289-52-3	0.701
COCC(C)OCC(C)OCC(C)OCC(C)OCC(C)OCC(C)OCC(O)CC	72187-28-1	1670.194
CCCCCCCCCCON	29812-79-1	0.285
OCC(O)C(C)CCCC(C)(C)OC	62439-40-1	154.361
COC(OC)C(C)C	41632-89-7	262.513
OCC(O)C(C)(C)CO	15833-80-4	13144.548
CCCCCCOCC(C)CCCC	74421-17-3	0.148
CCCCCCC(C)CCCCC	6044-71-9	0.013
OCC(N)C(C)C	2026-48-4	27.045
NCCCNCCCCN	124-20-9	59.117
CCCCNNCC	3711-26-0	4.890
CCCCCCCCCCOC(OC)CC(C)CCCC(C)(C)O	94291-89-1	0.014
OCCN(CCO)CCN(CCO)CCO	140-07-8	3686.764
CCCCCCCCCCCCCCCC(OC)OC	2791-29-9	0.009
CCCCC(CC)COCC(OC)OC	53533-25-8	20.287
CCCCC(CC)COC(OCC(CC)CCCC)C(C)C	19900-85-7	0.002
CN(C)C	75-50-3	10.571
OCC(COC(C)C)OC(C)C	63716-05-2	230.796
OCCOCCOCCOC(C)COC(C)OC	9063-06-3	43488.164
CCOC(CC)CC	36749-13-0	21.731
OCC(C)OC(C)COC(C)(C)C	132739-31-2	524.698
CCC(CO)(COCC(CC)(CO)CO)COCC(CC)(CO)CO	93983-17-6	20372.533
CCOC(C)OC	10471-14-4	506.890
CN(C)C(OC(C)(C)C)OC(C)(C)C	36805-97-7	2.808
COCCOCCOCCNCCOCCOCCOC	41121-04-4	494.169
NCCCN(CCO)CCO	4985-85-7	317.422
CC(C)(O)N(C(C)(C)O)C(C)(C)O	13043-18-0	14.309
CCCCCCCCNCCCNCCCCCCCC	38886-11-2	0.021
CCCCCCC(C)NCCO	26535-68-2	2.375
CCCC(O)C(C)C(C)O	6964-04-1	154.659
OCC(C)OC(C)COC(C)COCC(C)OC(C)COCC(C)O	52794-80-6	7716.311
CCNCCCN(C)C	19475-27-5	13.412
OCCCC(C)(C)C	3121-79-7	34.481
CCCC(C)(C)C(C)(C)C	13475-81-5	0.209
CCC(C)OCC(C)O	53907-95-2	444.517
CCOC(C)(OC)OC	57999-64-1	118.474
CCC(C)(O)C(C)C	595-41-5	39.585
CCCC(O)C(CC)CC	19780-42-8	7.238
COCOCCO	4484-61-1	17722.904
CCCCNCC(O)CO	60278-95-7	39.884
CCCCOCCOCCOC(C)(C)C	52788-78-0	48.834
OCOCC(O)C(O)C(O)C(O)CO	488-38-0	14500000.000
CCCCCCCCOC(C)OCCCCCCCC	93941-00-5	0.009
CCCC(CC)(CC)CO	14202-62-1	6.766
CCCCCCN(C)CCC	24552-00-9	0.489
CCCNCCCCCCCCCCC(C)C	68909-31-9	0.018
CCCCCCCCCCCCCCCCCCNCCNCCOCCOCCOCCOCCO	127153-78-0	0.137
CCCCCCC(C)O	123-96-6	14.316
NCCCN(C)CCCN	105-83-9	82.222
CCCCCCC(CC)CO	20592-10-3	2.750
COCCCC(C)(C)O	55724-04-4	415.532
CC(COC(C)COC)OC(C)CO	25498-49-1	5614.476
CCCCCCCCCC(C)(O)CCCCCCC	55723-92-7	0.003
CCC(C)(C)C(C)C(C)C	52897-12-8	0.223
CCCCCCCCCCCCN(CCO)CCO	1541-67-9	0.516
NCCCNCCCOCCCCCCCC(C)C	72162-46-0	0.513
OCCCCCCCCCCCCO	5675-51-4	3.533
COC(C)(N)CC(C)O	64011-44-5	20.519
OCCNC(C)C	109-56-8	25.548
CCCCC(OCC)CC(OCC)OCC	54305-97-4	8.584
COCCOCCOCCOCCOCCOCCOCCOCCOCCOC	27867-19-2	750000.000
NCCCN(C)C	109-55-7	32.511
CCCCC(CC)CN	104-75-6	0.974
CCCCC(CC)CO	104-76-7	14.316
CCCCCCCCN(C)C	7378-99-6	0.489
CCCCC(CC)CC	15869-80-4	0.358
OCCN(CCO)CCO	102-71-6	516.963
CCCCCCCCCCN(C)CCCCCCC(C)C	138698-35-8	0.001
OCCCCCCCCCCO	112-47-0	19.255
CCCCCCC(CO)CCCC	3913-02-8	0.512
OCC(C)(C)CN(C)C	19059-68-8	14.845
CC(O)COC(C)CC(C)C	54340-89-5	97.777
NCCC(C)C	107-85-7	3.728
CCCCCCCCCCOCC	66455-15-0	0.301
COCCOC	110-71-4	2474.644
OCCC(O)CC(C)O	7327-66-4	12248.287
CCCCOCCOCCOCCOCCO	1559-34-8	7539.382
CCCCCCCCCCCCCCNC	29369-63-9	0.028
CCCC(CO)CC(C)C	54004-41-0	7.238
OCCOCC(C)C	4439-24-1	870.588
COCCOCCOCCOCCOCCOCCOCCOCCOC	25990-94-7	404000.000
CCCC(O)CC	623-37-0	71.060
CCN(CC)CCN(CCN(CC)CC)CCN(CC)CC	63978-57-4	5.091
CCCCCCCCNCCN(CCN)CCCCCCCC	51637-95-7	0.103
CCCCCCCCCCCCN(CCO)CC(O)CO	74263-50-6	1.969
NCCC(C)CC(C)(C)CN	3236-53-1	4.314
CCCC(O)CO	5343-92-0	1330.018
CCCCCCCOCCCCCCC	629-64-1	0.055
CCCCCCCCNCCCCCCCCC	24552-01-0	0.009
CCCCCOC(C)OCCCCC	13002-08-9	1.546
CCCCCCCCC(O)CC	6929-08-4	1.190
CCCCCCCC(O)CCC	4272-06-4	1.190
COCCN	109-85-3	41.231
CCCCCCCCCCCCCCCCOCCOCCOCCOCCOCCO	9004-95-9	0.364
CC(N)CCCC(C)(C)O	372-66-7	7.010
COCC(C)CC	62016-48-2	48.062
CCCCCNN(C)C	67398-36-1	5.782
CCCCCCCCCCC(CO)CCCCCC	110225-00-8	0.003
CCCOCC(CO)OC	101750-15-6	931.561
CCNCCNCC	111-74-0	15.350
COC(C)CC(OC)CC(OC)OC	25724-11-2	1474.667
COCCOCCOCCOCCOC(C)(C)C	53627-29-5	2637.657
CC(C)(C)C	463-82-1	8.648
CCC(C)C(C)(C)C(C)C	52897-10-6	0.223
CC(C)(C)N	75-64-9	5.833
NCCNCCNCCCCCCC(C)C	93963-84-9	3.254
COCCOCCOCCOCCOCCOCCOCCOC	1191-91-9	214000.000
CCCCCCCCCCCCCCCCCCOCCOCCOCCOCC(C)OCC(C)O	73049-34-0	0.013
OCC(C)CC(C)(C)C	16325-63-6	17.637
CCOCCCCC(CCCN)C(C)(C)C	73138-27-9	0.269
CCCCC(C)(C)CCCC(C)C	62108-24-1	0.016
CCCCC(O)(CCCC)CCCC	597-93-3	0.235
CC(C)(C)OCCOCCOC(C)(C)C	107-79-9	60.165
OCCOCCN(CC)CC	140-82-9	39.450
CCCCCCCCCCCCCCCCC(O)CO	20294-76-2	0.023
CCCCN(C)C	927-62-8	3.187
CCCC(C)(CC)CCC	17302-04-4	0.169
CCCCOC(CCC)OCCCC	5921-80-2	1.546
COCC(OC)C(OC)C(OC)C(OC)COC	20746-37-6	99824.406
CC(COC)OC(C)CO	55956-21-3	5278.497
CC(C(C)C)C(O)C(C)C(C)C	63716-42-7	2.068
CCC(CO)COCC(CC)(CO)CO	93983-18-7	2270.717
NCCNCCNCCNCCNCCN	4067-16-7	3306.094
NCCNCCNCCNCCNCCO	3403-79-0	3295.929
CCCCCC(C)C(C)CCCC	17615-91-7	0.015
CCCC(COCCCNCCCN)C(C)CCC	68479-02-7	0.560
CC(O)CCC(C)O	2935-44-6	688.803
NCCCCCCCCCN	646-24-2	3.470
OCCCCCCCCCCOCCC	33925-62-1	2.180
OCCC(C)(C)C(C)C	65502-58-1	17.637
CNCCN(CC)CC	104-79-0	13.412
CC(O)CNCCNCCNCC(C)O	68310-61-2	388.315
CNC(C)(C)C	14610-37-8	4.014
CCCCCC(C)NC	540-43-2	1.003
OCC(C)N(C)C(C)CO	56684-95-8	60.493
COCCOC(OCCOC)C(C)C	71808-59-8	1284.517
CCOC(OCC)CN(CC)CC	3616-57-7	6.858
CCCCOCC(C)C	17071-47-5	9.682
CCCC(C)CC(C)CO	18450-73-2	7.238
CCCCOCC(C)O	5131-66-8	387.199
CCCCCCCCOCCCN	15930-66-2	1.002
CCOC(C)(C)CC	919-94-8	23.321
CCOCCOCCOC(C)(C)C	52788-80-4	269.260
OCOC(C)C	56395-05-2	4200.447
CCCCCCCCCCCCCCOCC(O)CNCCNCCN(C)CCOCCOCCOCCOCCO	127153-84-8	6.656
CNC(C)C(C)CCC(C)(C)O	63834-32-2	2.952
CCN(C)C(C)(C)C(C)(C)C	33327-00-3	0.636
OCCC(C)CC(C)(C)C	3452-97-9	7.767
CCCCCCOC(C)OC	54340-90-8	19.486
CCCCCCCCCCCCCCCCCCOCCO	2136-72-3	0.005
CCCCCC(CC)CC	5881-17-4	0.158
CCCCCCCCCCCCCOCCCNCCCN	22023-23-0	0.096
COC(C)(OC)N(C)C	18871-66-4	11.651
COCC(C)OCC(C)OCC(C)OCC(O)CC	71735-67-6	2301.979
CCCCCC(CC)CO	817-60-7	6.304
CCCC(O)C(C)C(C)C(C)C(C)(C)C	97752-25-5	0.173
CC(C)COC(C)(C)C	33021-02-2	11.929
OCCOCCOCCOCCOCCOCCOCCOCCOCCOCCO	5579-66-8	8390000.000
CC(C)CC(C)NC(C)CC(C)C	105-51-1	0.184
CCCCCCCCOCC(O)CO	10438-94-5	51.485
CCCCCCCCCC(C)CCC	26730-12-1	0.005
CCCCCCCCCCCCCCCCCCOC(CO)CO	927-18-4	0.002
CCC(C)(C)CCC(C)C	1189-99-7	0.194
OCCCOCCCOCC	15764-24-6	1742.956
CCCCCCC(C)C(C)(C)CC	49622-18-6	0.016
CCC(C)(O)CN(C)C	74347-10-7	14.845
CCCC(OCC)OCC	3658-95-5	44.722
CC(O)COCC(COCC(C)O)(COCC(C)O)COCC(C)O	29179-44-0	422000.000
CC(C)(C)CCCCC(C)(C)C	1071-31-4	0.039
CCCCCCOC(CO)CO	10305-38-1	80.604
CC(C)NCCNC(C)C	4013-94-9	7.120
CCCCC(CC)CNCC(CC)CCCC	106-20-7	0.020
CCC(CO)COCC(CC)(CO)COCC(CC)(CO)CO	93983-21-2	2799.010
CCCCCC(C)C(C)C	7146-60-3	0.181
CCC(CO)(CO)CO	77-99-6	1750.216
NCCNCCNCCNCCN	112-57-2	1469.514
OCCN(CC)CCCC(C)N	69559-11-1	33.559
CCC(C)CCCCCC(C)(C)C	62238-01-1	0.016
CC(CCCC(C)C)CCC(C)C(C)O	94021-94-0	0.141
CCCCCCC(OCC)C(C)C	78330-20-8	0.397
CCCCCC(C)(C)CCCCC	17312-76-4	0.014
CNCCN(C)CCN(C)CCNC	105-78-2	173.689
OCCOCCOCCOCCOCCN(CC)CC	63833-83-0	189.418
CN(C)CCCCN(C)C	111-51-3	11.583
CCCC(C)C(C)(CO)CO	25462-49-1	62.991
CCCCCCCC(C)(OC)OC	52972-16-4	1.034
CCCCNC(C)(C)C	16486-74-1	1.048
CCC(C)C(N)CO	24629-25-2	17.221
OCCC(C)CCCC(C)(C)O	107-74-4	27.235
OCCCCN(CC)CC	2683-56-9	8.080
CCOC(C)(C)OC	29328-22-1	65.320
OCC(O)CC(C)C	24347-54-4	688.803
OCCC(C)CCCC(C)C	106-21-8	3.157
CN(C)CC(C)(C)CC(C)(C)C	32905-75-2	0.388
CCCC(O)C(C)CO	66072-21-7	306.349
NCCNCCN(C)C	24229-53-6	136.514
CCCCC(C)(CC)CC	17302-01-1	0.169
OCCOCCOC(C)C	5412-01-1	4597.866
CCCCCCCC(C)CCC(C)C	56292-65-0	0.006
OCCNCCCN(C)C	53334-09-1	84.654
CCC(CO)NC	27646-79-3	25.548
CCCNCCC	142-84-7	2.292
OCCOCCOCCOCCOCCOCCN(CCOCCOCCOCCOCCOCCO)CCOCCOCCOCCOCCOCCO	36936-60-4	359000.000
CCCNCCN	111-39-7	23.375
CCCNCCO	16369-21-4	23.428
CC(C)(C)COCOCC(C)(C)C	4457-17-4	4.785
OCCOCCOCCOCCOCCOCCOCCOCCOCCO	3386-18-3	4530000.000
NCCCCCCCCCCCCCCCCCCCCOCC	70131-58-7	0.001
CCCCCCCCCCOCCOCCOCCOCCO	68002-97-1	39.780
CCCCCCCCNC	2439-54-5	0.571
CCOC(OCC)CC(C)CCCC(C)(C)O	7779-94-4	6.592
CCCCCC(C)CCC	17301-94-9	0.158
CC(C(C)(C)C)C(C)(C)C	16747-45-8	0.240
CCCCCOC(OCCCCC)OCCCCC	637-42-3	0.084
CCCCCOCCC	18641-82-2	8.434
OCC(O)CCCCCCCCCCC(O)CO	85866-10-0	234.134
CN(C)C(OC(C)(C)C)N(C)C	5815-08-7	22.441
CNCCCCCCNC	13093-04-4	5.988
OCCOCCO	111-46-6	31452.102
CCCCCCCCCCCCCCCCN(CCO)CCO	18924-67-9	0.061
COCCOCCOCCOCCOCCOC	1191-87-3	57467.316
COC(OC)CCCC(OC)OC	4454-02-8	1169.392
CCCCCCCCCCCCCCCCCCOCCOCCOCCOCCOCCOCCO	2420-29-3	0.111
CCCCCCCCCCCCCCO	112-72-1	0.081
CCCCCCCCCCCCCCN	1838-04-6	0.046
CCCCNCCOCCO	87787-67-5	28.364
CCCCCCCCCCCCCCC	629-62-9	0.002
CCC(OCCC(C)C)OCCC(C)C	13002-13-6	0.866
OCCOCC(C)COCCCO	30401-87-7	6882.343
CCCCC(CCCC)C(C)CC	62185-54-0	0.015
OCCCCCCCCCCCO	765-04-8	8.271
CCC(C)(CC)CC(C)C	52897-03-7	0.194
CCCCCCCCCCC(O)CC	10289-68-6	0.219
CCC(C)OC(C)C	18641-81-1	24.948
CCC(C)C(C)C(C)O	19550-05-1	18.868
CN(C)CCCCCCCCCCN(C)C	63980-24-5	0.569
CCCCCCCCCCCCCCCCCCOCCCNCCCN	68867-66-3	0.004
OCC(CCC(C)C)C(C)C	2051-33-4	3.625
NCCCC(OCC)OCC	6346-09-4	12.975
CCCCCCCCCOCCO	18913-04-7	12.002
CCC(CC)(CC)C(C)C	52897-16-2	0.194
CCCCC(CC)OCCOCCO	10138-87-1	158.354
COCCOCOCCOC	4431-83-8	12345.765
CCCCCC(CC)CCCCC	17312-60-6	0.013
OCCNC(CO)(CO)CO	7343-51-3	353.997
CCC(C)CC(C)(C)C	16747-26-5	0.441
CCCCCCCCC(O)CCC	10203-32-4	0.512
COCCO	109-86-4	7770.655
OCCC(C)CCO	4457-71-0	599.986
OCCOC(C)C	109-59-1	1929.875
OCCOCC(C)(C)C(O)C(C)C	68959-25-1	361.608
CCCCC(C)(O)CCC	23418-37-3	6.766
CCCC(C)(O)C(C)CC	5406-10-0	7.767
NCCN(CC)CC	100-36-7	20.725
CCCCC(C)CCC(C)C(C)C	62238-12-4	0.017
CCCC(N)CC	16751-58-9	2.426
COCC(OC)OCC	24424-51-9	2750.104
CCCCCCCCO	111-87-5	12.470
NCCNCCCNCCN	4741-99-5	380.483
CCOC(OC)CC(OC)OC	123-59-1	2726.773
COCCCCCCCCOC	51306-09-3	18.897
CCN(CC)CC	121-44-8	3.187
CCCCCC(N)CC	24552-04-3	0.974
CCCCCCCCCCCCCCCC(C)CO	2490-42-8	0.003
CCCCOCCOCCOCOCCOCCOCCCC	143-29-3	280.028
CCN(C)C	598-56-1	7.332
CCC(C)(CO)CO	77-84-9	643.890
CCOCCOCCOCCOCCOCCOCC	23601-39-0	10040.000
NCC(C)(C)C	5813-64-9	3.897
CN(C)CCCCCCCCCCCCN(C)C	28950-57-4	0.201
NCC(C)(C)N	811-93-8	39.809
CC(C)C(O)C(O)C(C)C	22607-11-0	177.553
CCCCCCOC(C)CCCCC	74663-79-9	0.148
OCCC(C)(C)CC(C)CO	3089-25-6	62.991
CCCCCCCCOCC(C)NCCNCCNCCN	57130-80-0	11.370
CCCC(O)COCC(O)CCC	85866-06-4	293.503
CCCCCCCCNCCCCCCCC	1120-48-5	0.017
CCCCCCC(C)(O)CC	21078-72-8	2.951
CCCCOC(OCCCC)C(OCCCC)OCCCC	6284-81-7	0.481
CCC(C)(O)C(C)(O)CC	1185-02-0	155.154
OCCOC(CC(C)C)CC(C)CC(C)C	10137-98-1	1.603
CCC(O)C(C)CC	615-29-2	36.886
NCC(C)CN(C)C	6105-72-2	22.601
CC(C)C(O)C(C)(C)C	5162-48-1	20.248
CCCCCCOCCOCCOCCO	25961-89-1	666.261
CCC(C(C)C)C(C)(C)C	52897-18-4	0.223
COCCCCCCOC	13179-98-1	100.313
CCCCC(C)CCCCC(C)C	17301-24-5	0.015
CCCC(O)CCC(C)C	33933-77-6	7.238
CCCCCCCCCCCCCCCCCCOCCOCCOCCOCCOCCOCCOCCOCCO	13149-87-6	0.363
COCC(CO)(COC)COC	20637-36-9	24990.051
CC(C)OCC(C)(C)O	3587-75-5	477.044
CCCCCCC(C)CC(C)CC	17312-81-1	0.015
NCCCCCC(C)C	1321-35-3	0.974
CCOC(CC)CC(OCC)OCC	39595-61-4	47.749
CCCCOCC(C)CC	62238-03-3	4.264
CCC(C)NC(C)CC	626-23-3	1.094
OCCOCCOCCOCCOCCOCC(C)CC(C)CC(C)CC(C)CC(C)C	69364-63-2	0.726
CCCCCOCCCCC	693-65-2	1.620
CCC(C)CCC(C)(O)CC	151-19-9	3.388
CC(C)(N)CNCCNCC(C)(C)N	22201-11-2	109.940
COCCC(C)C	626-91-5	48.062
CCCCCCCCOCCO	10020-43-6	27.940
CCC(CC)OC	36839-67-5	48.062
CCCCCCCCCCCNCCO	14206-60-1	0.477
CCC(C)(O)CCCC(C)C	78-69-3	3.388
CCC(O)CCC(C)C	18720-66-6	16.435
CCOCCC(C)CCCC(C)C	22810-10-2	0.397
CNCCN(C)C	142-25-6	33.491
CC(N)C(C)C	598-74-3	4.065
CCCCCCCCCCCCOCCOCCOCCOCCO	5274-68-0	6.815
NCC(C)OCC(C)OCC(C)OCC(C)OCC(C)OCC(C)OCC(C)N	9046-10-0	118.306
CCCCCCCCCCNCCCN	5538-99-8	0.478
CC(C)CC(C)C(C)(C)C	52897-09-3	0.223
COC(C)(C)C	1634-04-4	111.925
CCCOCC(O)COCCC	43015-17-4	864.301
OCCC(C)CCCC(C)CCCC(C)C	6750-34-1	0.052
COC(OC)CNCC(OC)OC	56548-04-0	186.628
NCCCNCCCOCCC(C)CC(C)CC(C)C(C)C	68479-04-9	0.135
NCCCNCCCCNCCCN	71-44-3	84.608
CCCCCCCC(C)CC(C)C	17312-80-0	0.015
CC(C)C(C)(O)C(C)C	3054-92-0	20.248
CCCCCCCCC(C)CCCCCN	68603-54-3	0.030
COCCOCCOCCOCCOCCOCCOC(C)C	100258-43-3	22185.980
CCCCC(OCC)C(O)CCCC	63980-41-6	6.757
CCCCCCCCC(C)CCCCCC	6165-40-8	0.001
CCCCC(CC)CNCC(C)(N)CNCC(CC)CCCC	3687-16-9	0.100
NCCCCC(CN)CCCN	1572-55-0	23.461
CCC(C)(O)CCCC(C)CCCC(C)CCCC(C)C	85761-30-4	0.001
CC(CC(C)(C)C)C(C)C(C)(C)C	62108-32-1	0.022
OCCC(C)C(C)C	6570-87-2	36.886
OCCCCC(C)CC	111767-95-4	14.316
CCCCC(C)CC(C)C	4032-94-4	0.181
CCNC(CC)(CC)CC	1185-64-4	0.651
CCC(CC)C(C)(O)CC	66794-05-6	7.767
CCC(C)(CC)N(C)C	33326-95-3	1.458
CCCC(C)(C)C(C)CC	20278-88-0	0.194
OCC(C)(C)C	75-84-3	165.484
OCCCC(C)CC	818-49-5	32.130
OCC(C)(C)O	558-43-0	3106.662
OCC(C)(C)N	124-68-5	39.961
OCC(O)C(C)(O)CCCC(C)CCCC(C)CCCC(C)C	74563-64-7	0.040
CC(O)CNCC(C)(C)N	74165-77-8	73.446
CN(CCN(C)CCN(C)C)CCN(C)CCN(C)C	3083-11-2	214.331
NCCOCCO	929-06-6	181.849
CCCCCCCCC(CCC)CCCC	55045-11-9	0.001
CC(C)C(C)CC(C)(C)C	16747-42-5	0.223
CC(O)CNCCNCCN(CC(C)O)CC(C)O	53464-19-0	737.503
NCCCOCC(C)(C)COCCCN	6921-05-7	33.161
CCCCCCC(CCC)CCCCCC	55045-09-5	0.001
COCCCCO	111-32-0	1681.029
COCCCCN	34039-36-6	17.793
OCCCCCCCCCCCCCC(C)C	20194-48-3	0.017
COCCOCCOCCOCC	7382-29-8	5883.359
CCCC(O)CCCCCC(C)N(C)C	68413-35-4	0.788
CCCCC(C)CCC(C)C	17302-27-1	0.079
CCNC(C)(C)CC	34955-47-0	1.667
CC(O)CN(CCN(CC(C)O)CC(C)O)CCN(CC(C)O)CC(C)O	17121-34-5	2359.246
CCCCCCCC(C)(C)C	98060-52-7	0.074
CCCCCCCCCCCCCCCCCCCCN	10525-37-8	0.001
CCCCCCCC(C)(CC)CC	17312-66-2	0.014
CCCCCCCCCCCCN(CCN)CCN	4182-44-9	0.840
COC(OC)(OC)C(C)C	52698-46-1	59.727
CCCCCCCCCCCC(C)CC	18435-22-8	0.002
NCCCN(C)CCO	41999-70-6	132.541
CCC(CO)OC	15467-25-1	1929.875
COCC(CC)(CO)CO	7658-03-9	3400.595
ONC(C)(C)C(C)(C)NO	14384-45-3	32.118
OCCOCCOCCOCCOCCOCCCCCCCCCCC(CCCCCC)OCCOCCOCCOCCOCCO	35209-71-3	24.575
CCCCCCCCCCCCCCCCCCOCCOCCOCCOCCOCCO	9005-00-9	0.061
CCCCCC(CO)CO	25462-23-1	117.346
CCCCCCCCCCCCCCCCNCCO	68391-00-4	0.035
CCC(CO)OCC(O)CC	98072-12-9	1583.151
CC(N)CCCCCCC(C)N	63869-19-2	2.518
CCCCCCCCC(N)CCCCCCC	24539-83-1	0.018
CCCCCCCCOC	929-56-6	3.714
CCCCCCCCCC(C)CCCCC	10105-38-1	0.001
CCCC(C)CC(C)CC(C)CCOCC(CC)OCC(CC)OCC(CC)OCCOCCOCCO	111905-53-4	0.104
CCCCC(O)CCC	589-62-8	14.316
CCCCCCCCCCN(CC(C)O)CC(C)O	65086-46-6	0.614
CNC(C)(C)C(C)(C)C	29772-75-6	1.195
CCCCOCCC(C)C	17071-52-2	4.264
OCCNC(C)(C)CNC(C)C	90853-16-0	28.333
CCCOCC(C)OCC(C)O	29911-27-1	992.246
CCCCCCCCCCCCCCNCCCN	4317-79-7	0.060
CCCCCCCCCCC(O)CO	91052-88-9	4.056
CCO	64-17-5	1117.098
CCN	75-04-7	10.039
CCC(C)(CC)CC	1067-08-9	0.860
CCCCCCCCCCN(CCCN)CCCN	85938-54-1	0.840
CCCCOCCOC(C)COC(O)CC	95873-43-1	878.117
OCCC(C)(C)OC	56539-66-3	934.293
CCCCC(O)COCC(O)CCCC	85866-08-6	53.230
CCCCCCC(O)CCCCCC	927-45-7	0.219
CNCC(OC)OC	122-07-6	56.087
CCCOC(C)OCC	20680-10-8	101.700
CCCOCC(C)O	1569-01-3	870.588
CCCCNCC(CC)CCCC	61614-51-5	0.142
CCCCC(CC)CN(C)C	28056-87-3	0.533
CCCOCC(C)C	15268-49-2	21.731
CCCCCCCCCCC(O)COCC(O)CO	2984-32-9	31.288
CCCC(O)C(CC)CC(CC)CO	94277-83-5	5.346
CCC(C)C(C)(O)CC	19550-08-4	17.637
CCCCCC(C)CCC(C)CCCCC	55045-13-1	0.001
CCC(CC)CNCC(CC)CC	54774-85-5	0.155
CCCCC(C)(C)C(C)C	52896-93-2	0.194
CCNCC	109-89-7	5.271
CCCCCCC(O)C(O)CCCCCC	16000-65-0	0.838
COCCOCC(OCC)OCC	62005-54-3	2622.967
OCCCCOCCCCO	3403-82-5	1201.198
COCCOC(OCCOC)CC(C)C	71808-62-3	545.407
NCCNCCCNCCNCCCNCCN	62708-55-8	1164.199
CCCC(O)CCC	589-55-9	32.130
CC(C)CCCCCOCC(C)(C)O	56282-27-0	7.252
CCC(C)(C(C)C)C(C)C	52897-19-5	0.223
CCCCCCCCNCCCNN	63884-39-9	2.192
NCC(N)CCCCCC(C)C	67874-35-5	2.518
CCCCCCCCCCCCOCCOCCOCCOCCOCCOCCO	3055-96-7	23.746
CC(O)CC(C)(C)C	6144-93-0	39.585
CC(O)CC(C)(C)N	4404-98-2	18.001
CC(O)CC(C)(C)O	107-41-5	739.206
COCCOC(C)OCCOC	10143-67-6	6116.198
CN(C)CC(C)CN(C)C	67952-96-9	12.631
CCCCCCCCCCC(O)CN(C)CC(O)CO	60659-36-1	3.653
NCCNCC	110-72-5	35.976
CCCCCCO	111-27-3	61.898
COC(C)C(C)(C)OC	74421-00-4	322.649
CCCCCCCCCCCCCC(C)O	1653-34-5	0.039
CCCCCCCCCCCCOCCOCCOCCOCCOCCO	3055-95-6	12.796
CCCCCCCCCCCCCC(C)C	1560-93-6	0.001
CCCCCCCCCCCCCCCCOCC(C)O	7455-58-5	0.014
NCCCCCCCCCCCCN	2783-17-7	0.774
OCCOCCOCCOCCOCCN(CCCC)CCCC	72088-95-0	22.276
CCCCOCCOCC(C)O	124-16-3	864.301
CC(O)CNCCNCCNCCNCC(C)O	68310-62-3	851.461
CCCCC(CC)COC(O)O	71648-19-6	126.130
CCCCCCCCCCCCCOCCOCCO	14663-73-1	0.769
NCCCOCCC(C)CC(C)(C)COCCCN	93951-42-9	4.487
CCCOC(C)CO	10215-30-2	870.588
CCCCCCCCCCCCCCC(C)CO	2490-48-4	0.007
CCCCC(C)O	626-93-7	71.060
CCCCC(C)CC(C)CCCC	17312-83-3	0.015
CCCCCCCCCCCCCCCCNCCCN	7173-60-6	0.021
CC(C)OC(C)C	108-20-3	55.176
OCCOCOCCO	2565-36-8	65991.563
CC(C)CC(N)CC(C)C	65530-92-9	0.719
CCCCCCCC(C)CC	13151-34-3	0.069
CCC(C)CCCC(C)(C)C	62016-28-8	0.085
CCCCCCOCCOCCO	112-59-4	323.130
OCCOCCOCCOCCOCCOCC(C)OCC(C)OCC(C)OCC(C)OCC(C)O	9003-11-6	192000.000
CCCC(C)OC(C)CCC	56762-00-6	2.135
CCCCC(CC)CN(C)CCC(CC)CCC	108215-84-5	0.016
CC(OC(C)C(C)O)CC(C)(C)C	74810-44-9	22.374
OCC(OCCC(C)C)CC(C)C	10086-50-7	18.160
CCCCCCC(O)CCC(C)C	33978-71-1	0.587
NCCN(C(C)C)C(C)C	121-05-1	9.613
CCC(C)CC(C)NC	5967-60-2	1.094
CC(C)C(O)C(C)C	600-36-2	42.346
CC(COC(C)CO)OCCOCCOC	66271-91-8	23593.420
CCCCNCCCCCCNCCCC	4835-11-4	0.294
CCCCCCCC(C)CCC	2980-69-0	0.030
CCCCOC(C)CCC	62238-02-2	4.264
CCCCCCC(CCC)CCCC(C)C	55045-08-4	0.001
CCCCNCCCC	111-92-2	0.920
OCC(C)(C)CO	126-30-7	1427.341
OCCCCOCCCCOCCCCOCCCCOCCCCOCCCCO	25190-06-1	16.365
CCCCN(CCCC)CCCC	102-82-9	0.181
CCCCN(CCCC)CCCO	2050-51-3	1.835
CCCCN(CCCC)CCCN	102-83-0	1.839
CC(N)CNCC(C)N	7356-00-5	113.304
OC(O)C(O)O	44307-07-5	19636.912
CCCC(C)(C)CCCCC(C)C	62338-15-2	0.016
CCCCCCC(C)CC(C)(C)C	62237-98-3	0.016
CCCCCCCNCC	66793-76-8	0.571
COC(C)(C)CCCC(C)C(C)O	41890-92-0	19.489
COCCOCCN(CCOCCOC)CCOCCOC	70384-51-9	402.734
OCCC(C)C(C)C(C)C	53151-79-4	8.309
OCC(CO)(CO)COCC(CO)(CO)CO	126-58-9	635000.000
OCCOCCN(C)CCO	68213-98-9	248.035
CCC(C)(O)CC(C)C	4209-91-0	17.637
CCCC(C)CN	13364-16-4	2.426
CCCC(C)O	6032-29-7	154.201
CCCC(C)OC(C)OC(C)CCC	54889-47-3	2.038
CCCCCCCCCCNCC(C)O	68603-41-8	0.520
COC(C)CC(OC)OC	10138-89-3	1386.421
CCOC(CCCCC(C)C)OCC	69178-43-4	1.775
CCCCCCCCCCCOCC	68526-94-3	0.129
CCCCC(CCCC)(CCCC)OCCO	54661-98-2	0.479
CCCCCOC(C)C	5756-37-6	9.682
NCCCC(C)CN	15520-10-2	15.774
OCCC(C)(C)C	624-95-3	76.260
CCC(O)C(O)CC	922-17-8	688.803
OCC(O)(CO)COCC(O)(CO)CO	74347-03-8	16400000.000
OCCC(C)(C)N	42514-50-1	25.924
CCC(C)(CC)C(C)(C)C	52897-17-3	0.209
COCCOCCN(CC)CC	74685-75-9	18.806
CCCC(C)(O)CCC(C)C	19781-13-6	3.388
CCC(OC)CCCCC(CC)N(C)C	30645-03-5	0.617
CCCCCCCCCCCCOCC(O)CO	1561-07-5	1.639
CCCCN(CCCN)CCCN	1555-68-6	18.677
CCCCN(C)CCC	24551-99-3	1.279
CC(C)CC(O)CC(CC(C)C)CC(C)C	10143-20-1	0.068
CCCCCCC(N)O	40899-00-1	9.911
CC(C)(O)OC(C)(C)O	72986-46-0	675.989
CCCCCCCCCCCCCCC(C)N(C)C	16058-51-8	0.007
CCCCCCCCCCOC(O)O	71477-17-3	20.129
COCC(CC)(CO)COCC(CC)(CO)CO	93983-20-1	4895.853
OCCNC(C)(C)CN(C)C	90853-17-1	59.280
CCCCCCOCCOC	74411-12-4	43.707
CCC(CO)(CO)COCC(CC)(CO)CO	23235-61-2	17241.303
CCC(C)C(O)C(C)CC	19549-79-2	8.309
CCCOCCC	111-43-3	41.864
CC(C)OCC(C)C	78448-33-6	24.948
NCCC(C)CC(C)(C)C	3378-63-0	0.690
CC(C)OCC(C)O	3944-36-3	999.463
NCC(C)N	78-90-0	57.130
CCCOCCO	2807-30-9	1681.029
CCCOCCN	42185-03-5	17.793
OCC(O)CCC(O)CO	5581-21-5	215000.000
CCCCCCCC(C)O	628-99-9	6.304
OCCCN(CCN(CCCO)CCCO)CCN(CCCO)CCCO	19437-46-8	1529.854
CCCCCC(C)CC(C)(C)CC	62338-13-0	0.016
CC(C)CCN(CCC(C)C)CCC(C)C	645-41-0	0.051
CN(C)CCC(C)N(C)C	97-84-7	12.631
CCOCC(O)COCC	4043-59-8	4597.866
CCCCCCCCCCCCCCCCCCN(CC(O)CO)CC(O)CO	60659-43-0	0.289
CCCCCCCCCCOC(O)CCCCCCCCC	67923-56-2	0.006
OCCCOC(C)C	110-48-5	870.588
CCCCCCCCCCCCCCOCCOCCOCCOCCOCCO	68213-23-0	2.162
OCCOCCOCCNCCCCCCNCCOCCOCCO	70892-54-5	354.146
CCCC(C)(C)C(C)C	16747-28-7	0.441
CCNCC(CCC)CCC	53214-41-8	0.383
CCC(C)C(C)C(C)(C)C	52897-08-2	0.223
CCC(C)(CC)C(C)C	16747-33-4	0.441
CCCCCCCCCCC(C)N	13865-46-8	0.138
CCCCCCCCCCC(C)O	10203-28-8	0.512
CCCCCCOCCCCCCC	7289-40-9	0.129
OCCOC(C)CC	7795-91-7	870.588
CCC(CC)(CO)CO	115-76-4	286.374
OCC(O)COCCC(C)C	627-92-9	746.866
CCCCCCCC(C)C	871-83-0	0.158
CC(C)C(C)C(C)(C)C	1186-53-4	0.506
CCCCCCCCCCC(C)C	1560-97-0	0.013
OCCOCCOCCOCCOCCOCCOCCOCCOCCOCCOCCOCCO	6790-09-6	28000000.000
CCCCN(C)N	20240-62-4	5.934
NCCCNCCCNCCNCCCNCCCN	63833-76-1	405.201
OCC(C)OCC(C)OCC(C)OCC(COCC(C)OCC(C)OCC(C)O)(COCC(C)OCC(C)OCC(C)O)COC(C)COC(C)COC(C)CO	9051-49-4	111000.000
CC(CC(C)(C)C)CC(C)(C)CC(C)(C)C	4390-04-9	0.002
NCCCCCCCCCCCCC(C)C	47932-35-4	0.030
OCCOCCOCCOCCOCCOCCO	2615-15-8	658000.000
NCCCC(C)(C)CN	15657-55-3	10.358
OCCNC(C)CN	10138-74-6	165.721
CCCCCCCCCCCCCN(C)C	17373-29-4	0.039
CC(C)(C)NC(C)(C)C	21981-37-3	1.195
COC(C)C	598-53-8	220.587
CCCC(C)COCC(C)OCC(C)O	125328-91-8	88.672
CCCCC(O)C(C)C	18720-62-2	16.435
OCCN(C(C)C)C(C)C	96-80-0	9.609
OCC(C)(CO)C(C)C	2109-23-1	328.766
CCCCCCCCCCCCCCN(CCCOCC)CCCOCC	68442-24-0	0.004
CCCN(CCC)CC(C)O	36388-09-7	5.416
CCCCCCC(C)(C)CCCC	17312-73-1	0.014
OCC(C)C(C)C	19550-30-2	81.580
OCC(C)C(C)O	684-84-4	1526.903
CCCOCOCCC	505-84-0	88.586
CCCCCCCCC(O)C(O)CCCCCCCCO	7023-01-0	0.431
CCCCC(C)CC(C)CC(C)C	62108-27-4	0.017
CCCCCC(C)(O)CC(C)C	74356-31-3	1.466
OCCCOCCCOCCCO	4161-32-4	5994.906
NCC(O)CNC(C)(C)C	50456-56-9	73.446
NCC(C)N(C)C	19764-58-0	35.453
CCC(C)CCC(C)(C)C	20291-95-6	0.194
CCCCCCCCCCCCOCCOCCOCCOCCOCCOCOCCOC	73507-40-1	11.463
CNCCOCCOCCNC	55952-31-3	141.500
CCCCCCCC(O)CCCC	10203-33-5	0.512
CCCCCCCC(O)CCCO	4272-02-0	9.496
OCCOCCOCCOCCOCCOCCC(C)CC(C)C	78330-19-5	581.932
CCCC(O)(CC)CCC	597-90-0	6.766
CNC(C)CCC(C)C	63690-13-1	1.094
CCCCCCCCCCCCCCCC	544-76-3	0.001
CN(C)OCC(C)(C)C	13993-88-9	2.001
CCCCCCC(OCC)CC(OCC)OCC	38872-36-5	1.521
CCCC(CC)OC(C)CO	63716-41-6	85.169
CCCCCCCCCCCCCCCCCCNCCOCCOCCOCCOCCO	61790-82-7	0.069
CCCCCCCCCCCCCCCO	629-76-5	0.034
CCCCCCCCCCCCCCCN	2570-26-5	0.027
NCCCNCCCN(CCCN)CCCN(C)C	68527-65-1	127.384
CCCCCCCCCCC(C)(O)CCCCCC	55723-93-8	0.003
CCCCC(CC)CN(C)CC(CC)CCCC	39168-98-4	0.016
OCCCCCCCC(C)O	68526-85-2	51.128
OCCCC(C)CO	42856-62-2	599.986
CC(O)CNCCNCCNCCNCCNCC(C)O	68310-63-4	1816.706
CCCCCCCCCCCCCCCOCCCN	58943-75-2	0.027
NCCOCCN	2752-17-2	181.467
NCCCNCCCOCCCCCCC(C)C	54060-09-2	0.868
CCCCCCCCCCCC(O)OCC	29718-44-3	1.059
COCCOCCOCCOCCO	23783-42-8	99811.102
CCN(CC)CC(C)O	4402-32-8	14.201
CCCNC(C)C	21968-17-2	2.499
CC(O)CNCCN(CC(C)O)CC(C)O	10507-78-5	339.917
NCCNCCN(CC)CC	24426-16-2	52.063
CCCCCCCCCCCCOCC(C)OCC(C)OCC(C)OCC(C)O	74499-34-6	0.342
CCCCCCCCCCC(C)CCCC	25117-33-3	0.001
CCCCCC(C)CO	111675-77-5	14.316
CCCOC(C)CC	61962-23-0	21.731
CCCCCC(C)CC	2216-33-3	0.358
CCCCCCCCCCCCC(C)CC	2882-96-4	0.001
CCOC(C)CO	19089-47-5	1929.875
CCOC(C)CC	2679-87-0	48.062
CCN(CC)CCN(C)C	123-10-4	11.583
CCCCCCCCCC(CO)CCCCCCC	5333-44-8	0.003
CCNC(C)C	19961-27-4	3.840
CCCC(CO)(CO)C(CC)CC	25451-08-5	11.699
CC(N)CNCCNCC(C)N	50985-30-3	275.823
CCCC(C)C(O)C(C)C	19549-72-5	8.309
CCCCCCCCCCC(C)CC	6418-41-3	0.005
CCCCCCCCCCC(C)CO	57289-26-6	0.219
CCC(O)C(O)CO	5371-48-2	9033.558
CCCCCCCCCCCCCOCC	72905-87-4	0.023
CCN(C)CC	616-39-7	4.898
NCCN(C)C	108-00-9	50.037
CNCCCN(CC)CC	5459-95-0	8.328
CC(C)(C)CCC(C)(C)C	1071-81-4	0.209
COCOCOC	628-90-0	4655.000
CCCCCC(O)CCCC	5205-34-5	2.750
CCCCCCCCC(OCC)OCC	54815-13-3	0.657
COCCOCCOCCOCCOCCOCCOCCOCCOC(C)C	100258-40-0	78382.430
CCCCCCC(C)CCC(C)C	17301-22-3	0.015
COCC(C)(C)N	20719-68-0	20.283
COCC(C)(C)C	1118-00-9	51.579
CNCCCCNC	16011-97-5	15.350
CCCCCNCCO	35161-67-2	9.363
CCCCCCCCCCCCCOCCOCCOCCOCCO	930-08-5	2.814
CC(C)CCCCCCN(C)C	55992-60-4	0.326
CCCCCNCCC	64890-90-0	0.920
CCCC(CO)C(C)CC	54004-40-9	7.238
CCOC(OCC)C(OCC)OCC	3975-14-2	498.831
OCC(COC(CO)COC(CO)CO)OCC(CO)OC(CO)CO	51555-31-8	1540000.000
CCCCCCCCCCCCCCN(CCC)CCC	68439-71-4	0.001
CCOC(CO)OCC	621-63-6	682.752
CCCCCCCCCN	112-20-9	0.555
CC(C)CCNCCC(C)C	543-99-7	0.418
CCNCCCN(CC)CCCNCC	67952-95-8	7.160
CCCCCCCCCCCCNCCO	16613-87-9	0.285
CC(C)CCC(C)O	627-59-8	36.886
CC(C)CCC(C)N	28292-43-5	1.688
COCCCOCCCOCCCO	13133-29-4	3710.628
COC(OC)CC(C)CC(C)(C)C	72894-13-4	5.119
CCCCCC(C)(CC)CCCC	17312-74-2	0.014
CCCCCCCCCCCCCO	112-70-9	0.191
CCCCCCCCCCCCCN	2869-34-3	0.076
CCC(O)C(C)O	42027-23-6	1526.903
CCCC(OC)OC	4461-87-4	228.664
CCCCCCCCCCCCCC	629-59-4	0.005
CCC(O)C(C)C	565-67-3	81.580
COC(OC)OC	149-73-5	2075.330
OCCCCC(C)O	928-40-5	599.986
CCCC(OC)C(OC)COC	20637-29-0	671.105
CCCCCCCCCCCCN	124-22-1	0.126
CCCCCCCCCCCCC	629-50-5	0.011
OCCCCC(C)C	627-98-5	32.130
NCCCCN(CC)CC	27431-62-5	8.084
NCCCOCCCCCCC(C)C	29317-52-0	0.658
CCCCCCC(O)(CC)CC	51246-24-3	1.277
OCCC(C)CC	589-35-5	71.060
NCCC(C)(C)CC(C)CN	3236-54-2	4.314
CCCCCCOCCC(C)CCC	74421-18-4	0.148
CCC(CO)CO	2612-29-5	1330.018
CCCCCCCOCCCCC	74398-40-6	0.301
NCCOCC	110-76-9	27.427
OCCCCO	110-63-4	2521.563
CCCCC(CC)CCC(CC)CCCC	24251-86-3	0.001
CCCC(C)(C)CC	563-16-6	0.860
CCCCOCCOCC(C)OCC(C)O	37387-11-4	878.117
CCCC(C)(C)CO	2370-12-9	34.481
OCC(O)CN(C)C	623-57-4	142.906
NCCCOCC(C)CC(C)CC(C)CC(C)C	68909-95-5	0.108
COCCCNCCO	39216-84-7	74.566
CCCCCCCCN(CCCC)CCCCCCCC	15959-40-7	0.001
CCCCCCC(C)CCCCCC	26730-14-3	0.005
CCCCCCCC(CC)CCC	17312-59-3	0.013
CCCC(O)C(O)CCC	22607-10-9	134.717
CCCCC(C)C(C)C	3074-71-3	0.411
CCCC(C)(C)CCC	1068-19-5	0.384
CCCCCCCCCCCCCC(C)(C)N	68955-54-4	0.019
OCCCC(C)(C)CCCC(C)(C)C	31334-80-2	0.289
CC(COCC(C)C)OCC(C)O	31334-48-2	488.921
CCCCC(C)C(C)O	31367-46-1	16.435
CCCCOC(O)OCCCC	54518-04-6	335.644
OCCCCCCCCCCCCCCCC(C)C	27458-93-1	0.003
CCCCCOCC(O)CO	22636-32-4	650.562
COC(C)(C)CC(C)(C)C	62108-41-2	5.638
OCOCOCOC(C)C	100208-42-2	18720.768
CCCCCCCCCCCCCCOCCOCCOCCOCCOCCOCCOCCOCCOCCO	7300-81-4	23.878
CCCCCC(O)(CC)CC	2051-32-3	2.951
OCCOCCOCC	111-90-0	9120.328
OCOCOC(C)C	100208-41-1	9158.269
CCC(C)(C)C(C)(C)CC	5171-84-6	0.209
OCCNCC	110-73-6	36.113
COCCCOCCCO	112-28-7	4004.999
OCCCCCO	111-29-5	1158.520
NCCCNCCNCCCN	10563-26-5	231.943
CN(C)CC(O)CN(C)C	5966-51-8	128.397
NCCNCC(C)(C)N	96204-45-4	108.610
CCCCNCCCCC	39536-61-3	0.571
CCCCCCCCCCCCCOCCCN	14676-61-0	0.076
CCCC(OC)(OC)OC	43083-12-1	52.025
CCCN(CC)CCC	20634-92-8	1.279
CC(O)C(C)(O)CCCC(C)(C)O	70131-51-0	573.768
NCCN(CCN)CCO	58145-14-5	835.742
NCCN(CCN)CCN	4097-89-6	836.241
COC(C)(C)CC(C)O	141-73-1	477.044
NCCNCCCN	13531-52-7	151.807
CCOCCCN(C)C	25277-18-3	10.189
NCCCOCCCCCCCCCCC(C)C	68511-40-0	0.083
CCCCCCCCCC(OCC)OCC	34764-02-8	0.278
CCCCOCCOCCOCCCC	112-73-2	39.636
CCCCN(CCCC)CC(C)O	2109-64-0	2.001
CNCCCN(C)CCCNC	123-70-6	32.711
OCCCCCCCCCCCC(C)C	21987-21-3	0.093
NCCCNCCCOCCCCCCCCCCC(C)C	42443-72-1	0.104
CCOC(OCC)CC(OCC)OCC	122-31-6	211.804
CCCCN(CCCC)CN(CCCC)CCCC	20280-10-8	0.119
CCCCCCCCCCCC(O)CCCC	21078-87-5	0.017
CCCCCCCCCCCCCCOCCOCCOCCOCCOCCOCCOCCO	40036-79-1	7.290
CCOCCOCCOCC	112-36-7	1178.847
COCCC(C)OC	10143-66-5	588.822
CC(O)C(C)OCC(C)(C)C	74793-66-1	104.932
CCC(O)(CC)C(O)CC(C)C	34866-32-5	31.267
OCC(C)CCCCC(C)C	15250-22-3	3.157
CCCCCCOCC(C)OCC(C)OCC(C)OCC(C)OCC(C)O	55546-24-2	61.973
CC(N)C(C)(C)C	3850-30-4	2.765
CCOC(OCC)COC	4819-75-4	1207.650
CCCCCCCCC(C)O	1120-06-5	2.750
CCCCCCCCCCCCNCC(O)CO	821-91-0	0.685
OCCOCCOCCOCCOCCOCCOC(CC(C)C)CC(C)CC(C)C	14149-99-6	41.249
CCCCCCCCC(C)C	6975-98-0	0.069
CCCCCCN(CCCCCC)CCCCCC	102-86-3	0.006
CCCCCC(CC)OC	54658-02-5	4.264
CNC(C)CCCC(C)(C)O	17086-16-7	4.439
CCC(C)C(O)C(C)C	13432-25-2	18.868
CN(C)CC(C)N	108-15-6	35.453
CCC(C)OC(C)(C)C	32970-45-9	11.929
CCCCNCC	13360-63-9	2.292
CCCCOCO	3085-35-6	1681.029
CCCCOCC	628-81-9	41.864
OCCC(O)CO	3068-00-6	53386.613
OCNC(NCO)NCO	25149-07-9	44474.727
CCCC(CCC)N(CC)CC	63834-40-2	0.326
OCC(N)CO	534-03-2	105.890
CCCCC(CC)COCOCC(CC)CCCC	22174-70-5	0.024
COC(OC)N(C)C	4637-24-5	40.823
CC(C)OC(OC(C)C)(OC(C)C)OC(C)C	36597-49-6	6.335
OCC(O)COCC(O)COCC(O)CO	56090-54-1	9690000.000
COCC(C)OC(C)(C)O	55956-22-4	1507.845
NCCCCNCCN	35513-87-2	95.279
OCOCC(CO)(CO)CO	94021-29-1	360000.000
CCCCCCCC(C)C(C)C	17312-44-6	0.034
CCCC(C)C(C)(O)CCC	54340-92-0	3.388
CCCCCCCCCC(OC)OC	7779-41-1	1.546
OCCCN(C)C	3179-63-3	32.585
CCCCCCCCCCCCO	112-53-8	0.446
CCCC(OCC)CC(OCC)OCC	101-33-7	20.287
OCCC(C)CCCC(C)(C)OC	38376-28-2	16.976
OCCN(CC(C)C)CC(C)C	4535-66-4	3.602
NCCCCN	110-60-1	34.923
NCCCOC(C)C	2906-12-9	12.355
CCCCN(N)CCCC	7422-80-2	5.542
CCC(CO)NCCNC(CC)CO	74-55-5	62.013
COCCOCCOCCOCC(C)O	58872-88-1	48624.066
CCCCCCCCCCCCCCNCCC(C)O	143-26-0	0.038
NCCCNCCCOCCCCCC(C)C	27215-25-4	1.465
CCCCCCCCC(CC)OCC	68551-14-4	0.148
CCCCC(CCC)CCC(C)C	31081-17-1	0.015
CC(C)CC(C)O	108-11-2	81.580
CC(C)CC(C)N	108-09-8	2.645
COCC(C)OCC(C)O	12002-25-4	5278.497
OCC(O)CNC(C)C	6452-57-9	70.199
CCCCCCCCCC(C)(C)C	17312-64-0	0.014
CCCCCCCCCC(C)(C)N	68955-53-3	0.144
CCCCC(C)(C)CCC	15869-95-1	0.169
CCCCC(C)N	5329-79-3	2.426
CC(C)CC(C)(C)C(C)C	52897-11-7	0.223
CCCCC(C)C	591-76-4	1.769
CCCCC(CC)CCO	3525-25-5	6.304
OC(C(C)(C)C)(C(C)(C)C)C(C)(C)C	41902-42-5	0.439
OCCC(CO)CCO	998-12-9	10668.943
CCCCC(CC)CNCC(C)(N)CN(C)CC(CC)CCCC	3857-80-5	0.082
CCC(C)(C)CC(C)(C)C	51750-65-3	0.209
CCCCC(CC)CCC	15869-86-0	0.158
CCOC(C)C	625-54-7	104.294
CCCCCCOCC(OC)OC	17597-95-4	97.435
CCCCCCCCC(CCCCCCC)N(C)C	24539-84-2	0.007
CN	74-89-5	12.337
COCCOCCO	111-77-3	20542.154
CC(O)CNCC(C)O	110-97-4	70.199
CCC(O)(CC)CC(O)(CC)CC	21133-82-4	12.555
NCCCOCCCCCC(C)C	50977-09-8	1.093
CC(C)OC(C)(C)C	17348-59-3	26.773
COC(OC)C(CO)(CO)CC(CO)(CO)C(OC)OC	84473-74-5	2020000.000
COCC(C)OCC(C)OCC(C)O	20324-33-8	5614.476
CC(O)(O)COCC(C)(O)O	56960-88-4	6986.251
CCCCCCCCCCCCCOCCOCCOCCOCCOCCO	24938-91-8	5.263
CC(C)OCCOCCOC(C)O	29681-21-8	11464.683
OCCOC(C)CCCCCCC(O)CC	68413-39-8	22.522
CCCCCCCC(C)C(C)(C)C	62338-09-4	0.016
CCCCC(C)(C)C	590-73-8	0.860
CCCC(C)CC(C)C(C)COCCOCCOCCOCCO	106232-83-1	24.933
CCCCC(C)(C)O	625-23-0	34.481
CCCCC(C)(C)N	2626-64-4	1.618
CCC(CC)CCC(C)O	19780-40-6	7.238
CCCCCC(C)(C)CCCN(C)C	68989-38-8	0.124
CCN(CC)CCNCCCNCCN(CC)CC	68413-93-4	12.943
CCCCCCNCCCC	30278-08-1	0.352
OCCOCCOCCOCCOCCOCCOCCO	5617-32-3	1270000.000
CCCN(CCC)CCN(CCC)CCC	68555-41-9	0.569
CCCCCCCN(C)C	5277-11-2	0.795
CC(C)NCC(C)(C)N	5448-29-3	11.636
NCCNCC(C)C	3437-23-8	16.250
CC(OCC(C)O)COC(C)C	4039-63-8	1139.130
CCCCC(CC)CCC(C)CO	68083-56-7	0.587
CC(C)N(C)C(C)(C)C(C)O	64037-42-9	6.732
CCCCCCCC(C)CCCCCCC	22306-28-1	0.001
NCCNCC(C)O	123-84-2	165.721
NCCCOCCN(C)C	65573-13-9	64.294
CC(N)CC(C)(C)N	21586-21-0	17.981
NCC(O)CO	616-30-8	242.706
NCC(O)CN	616-29-5	390.455
CCCCCCCCCCCCNCCCN	5538-95-4	0.170
CCOC(OCC)CC(C)CC(C)(C)C	86198-35-8	0.930
CCCCCCOCCOCCOCCOCCOCCO	31726-34-8	2569.882
OCC(O)CN(CC(C)C)CC(C)C	60278-96-8	8.995
NCCCCCCCCCCCCCCC(C)C	94246-79-4	0.009
NCCCCCCCCCCCCCCN	13880-35-8	0.277
CCCCCCCCCCCCOCCCN(CCO)CCO	31611-18-4	0.485
CC(C)CN(C)C	7239-24-9	3.476
OCCOCCOCOCCOCCO	84777-35-5	305000.000
CCCCCCCCCCCCN(CC(O)CO)CC(O)CO	817-01-6	7.433
CCCCCCCCCCCCOCCOCCCN(CCO)CCO	97259-63-7	0.759
OCC(O)C(C)O	4435-50-1	20069.393
OCCN(CCO)CC(C)O	6712-98-7	345.713
OCCN(CCO)CC(C)C	30769-76-7	34.057
CCCCN(N)CC	52728-56-0	5.880
OCC(O)C(C)C	50468-22-9	1526.903
CCCCCC(O)C(C)O	20653-90-1	134.717
NCCNCCNCCOCCOCCOCC(C)OCC(C)O	68910-19-0	2013.515
NCC(C)NCCNCC(C)N	75949-74-5	275.823
CC(C)OC(OC(C)C)N(C)C	18503-89-4	7.049
CCCCCC(O)C(C)C	26533-34-6	7.238
NCCCCCCC(C)C	27775-00-4	0.605
OCCN(CCO)C(C)C	121-93-7	55.473
OCCCCCCCO	629-30-1	232.439
CCCCCCCCCC(C)CC	17312-57-1	0.013
NCC(C)(C)CN	7328-91-8	25.865
NCC(C)(C)CO	26734-09-8	25.924
CCCCCCCCCCCCCCCCCCOCCCN	7617-75-6	0.003
CCCCCCCCCCCCOCCC	68409-59-6	0.023
CCCCCCCCCCCC(O)CC	1653-32-3	0.093
CCCCCCCCCCCCCC(OC)OC	14620-53-2	0.049
CCCCCCCCCOCC(C)O	13320-37-1	5.886
CCCCCCCCCCO	112-30-1	2.396
CCCCCCCCCCN	2016-38-8	0.341
NCCCCN(C)C	3529-10-0	20.725
NCC(C)NCCNC(C)CN	36678-65-6	275.823
CCN(CC)CCCNCCCN(CC)CC	6050-28-8	3.537
CCCCCCCCCCC	1120-21-4	0.060
CCCCC(C)CCCC(C)CCCC(C)C	14905-56-7	0.001
CC(C)(O)C(C)(C)O	76-09-5	793.297
COCCOCCOCCOCCOC	143-24-8	28646.303
OCC(C)OC(C)COCC(C)OC(C)COCC(C)O	25322-69-4	8497.388
CC(C)(O)C(C)(C)C	594-83-2	42.481
CCC(OC)OC	4744-10-9	506.890
CCC(C)NC	7713-69-1	3.840
CCCCCCCCCCC(CO)CCCCCCCC	5333-42-6	0.001
CC(CCCC(C)C)NCCC(C)C	502-59-0	0.102
CCCCCCC(O)COCC(O)CCCCCC	21875-81-0	1.672
CC(C)CCC(C)(C)C	3522-94-9	0.441
CCC(CC)CC(C)(C)C	52896-99-8	0.194
CC(C)CCC(C)(C)O	3730-60-7	17.637
CCCCC(CC)COCCCNCCCN	68877-34-9	1.465
CCCOCCOCCO	6881-94-3	4004.999
COCC(CO)(CO)COCC(CO)(CO)CO	97417-00-0	1180000.000
CCOC(C)(C)OCC	126-84-1	29.051
CCCCCC(CCCCC)OCCO	70709-95-4	2.502
NCCCC(C)C	5344-20-7	2.426
CCCCCCOCOCCCCCC	54815-12-2	0.572
CCCCOCCOCCCOC(C)CO	95873-44-2	764.889
CCCC(C)CC(C)O	56298-90-9	16.435
CCCCN(CO)CCCC	67953-77-9	4.967
CCCCC(C)C(C)(C)C	52896-92-1	0.194
OCC(C)C	78-83-1	326.143
CCCCCCCCCC(O)CCC	26215-92-9	0.219
CCCCNC(C)C	39099-23-5	1.595
OCC(C)O	57-55-6	6148.084
CCCCCNC(C)CCC	61361-18-0	0.383
CCCC(C)COCC(C)O	125328-92-9	85.169
OCCC(C)O	107-88-0	2894.834
OCCC(C)C	123-51-3	154.201
OCCN(CCO)CCCN(C)C	57567-83-6	167.610
CCCCCCCCCCCCCCCCOCC(C)OCC(C)OCC(C)OCC(C)OCC(C)O	121617-09-2	0.008
CCCC(O)C(C)(C)N	63765-79-7	11.298
CC(C)C(C)(C)C	464-06-2	2.180
CCCCC(O)(CC)CC	19780-41-7	6.766
CCC(C)CC(N)CC	67953-05-3	1.062
CC(C)C(C)(C)O	594-60-5	87.549
CCOCCOC(C)(C)C	51422-54-9	123.589
CCCCCCCCCCCCCCOCCOCCOCCOC(C)COC(C)CO	68213-24-1	0.479
CCC(O)O	26264-14-2	1133.992
CC(C)OC(C)OC(C)C	4285-59-0	58.943
CCC(N)C(O)C(C)C	63765-80-0	11.787
CC(C)(C)OCOC(C)(C)C	2568-93-6	25.764
CCCCCCN(C)C	4385-04-0	1.279
CCCCOCCOCCOCC	3895-17-8	218.549
CCCCOCCOCCOCO	56289-76-0	8698.695
COCC(C)OCC(C)OCC(C)OCC(C)OCC(O)CC	71735-66-5	2126.111
CC(C)CC(C)(C)CC(C)(C)CC(C)(C)C	15220-85-6	0.002
CCCCOC(CO)CO	624-52-2	428.791
CCCCCNN(CC)CC	67398-41-8	5.336
CCCCOC(C)OCCC	38829-21-9	19.486
CCCCCC(C)CCCC(C)C	17301-23-4	0.015
CCCCCCCCCCCCCCCCOCCO	2136-71-2	0.029
CCCCCCCCC(C)NCCCC	62238-18-0	0.051
CCCC(C)C(O)CC	14979-39-6	16.435
CCCCC(OCCC)OCCC	13112-64-6	3.619
NCCCOCCCCCCOCCCN	7529-99-9	17.354
CCOC(C)OCC(C)OC(C)OCC	67715-79-1	243.158
CCCCCCCCCOCC(C)OCC(C)OCC(C)OCC(C)OCC(C)O	68920-69-4	4.312
CCN(C)C(CC)(CC)CC	33326-98-6	0.558
CCNCCN(C)C	123-83-1	21.350
CCC(C)N(C)C	921-04-0	3.476
OCCCCCC(C)CC	38514-05-5	6.304
CCN(CC)CO	15931-59-6	32.585
COC(OC)CC(C)CCCC(C)C	68141-23-1	2.038
NCCNCCNCC(C)O	38595-73-2	414.426
CCCCCCCCCCCCCCCCN(CCOCCOCCO)CCOCCOCCO	72968-37-7	0.344
OCC(O)C(C)(O)CO	42933-13-1	56338.652
OCC(C)OCC(C)OC(C)(C)C	93981-04-5	524.698
CCCCCCCCCCCCCCCCO	19141-82-3	0.014
CCCCCCCCCCCCCCCCN	143-27-1	0.016
NCCNCC(N)N	100231-77-4	1686.401
COCCOC(CC)OCCOC	71563-31-0	2622.967
CCCCCCC(C)CC(C)CCC	61141-72-8	0.006
CCCCOC(C)CO	29387-86-8	387.199
[truncated: 107 more rows]
